# Supplementary material for: Potential link between biotic defense activation and recalcitrance to induction of somatic embryogenesis in shoot primordia from adult trees of white spruce (Picea glauca)
Source: BMC Plant Biol. 2013 Aug 12;13:116. doi: 10.1186/1471-2229-13-116 (PMC3765131; doi:10.1186/1471-2229-13-116)
Supplement: Additional file 1 — Summary of the microarray analysis. [file 1471-2229-13-116-S1.xls]

## Sheet: GeneList t-tests
						*Assigned during this study
Annotation	Annotation	Annotation	Annotation	Annotation	Annotation	Annotation	Annotation	Annotation	Annotation	Annotation	Annotation	Annotation	Filters	Filters	Filters	Filters	G12 Day7/0	G12 Day7/0	G12 Day7/0	G6 Day7/0	G6 Day7/0	G6 Day7/0	Day0 G12/6	Day0 G12/6	Day0 G12/6	Day7 G12/6	Day7 G12/6	Day7 G12/6
Probe name	Accession	Clone	Cluster	Blast2GO	PFAM_Accession	PFAM_Descriprion	Pinus_taeda_Accession	Pinus_taeda_Descriprion	Populus_trichocarpa_Accession	Populus_trichocarpa_Descriprion	Arabidopsis_thaliana_Accession	Arabidopsis_thaliana_Descriprion	Gene list t-test Geno12 Day7/0	Gene list t-test Geno6 Day7/0	Gene list t-test Day0 Geno12/6	Gene list t-test Day7 Geno12/6	Symmetrical raw fold change	P-value	Adjusted p-value	Symmetrical raw fold change	P-value	Adjusted p-value	Symmetrical raw fold change	P-value	Adjusted p-value	Symmetrical raw fold change	P-value	Adjusted p-value	selected
Spruce_15981	BT117559	WS02745_N11	NA	NA	PF00257	Dehydrin	UG|Pta|gb|CX652845	Transcribed locus	NULL	NULL	NULL	NULL	False	True	False	True	1.074	0.203283	0.669089	8.74882	1.14998e-08	1.84006e-06	1			8.146	4.35226e-08	0.000457519	yes
Spruce_25506	BT117559	GQ03237_E22	GQ03617_G17	GQ03617_G17.1	PF00257	Dehydrin	UG|Pta|gb|CX652845	Transcribed locus	NULL	NULL	NULL	NULL	True	True	False	True	5.35781	9.11497e-06	0.000287529	38.6716	1.272e-08	1.99916e-06	1.00791	0.858832	1	7.27485	2.32753e-05	0.0120671	yes
Spruce_18408	BT115236	GQ03612_C16	GQ03612_C16	GQ03612_C16.1	PF00257	Dehydrin	UG|Pta|gb|CX652845	Transcribed locus	NULL	NULL	NULL	NULL	False	True	False	True	1.21988	0.0550253	0.254092	8.26344	2.79018e-06	8.00066e-05	1			6.77401	1.29855e-05	0.00927568	yes
Spruce_02287	WS03218_O21	WS03218_O21	WS03218_O21	WS03218_O21.1	NULL	NULL	NULL	NULL	NULL	NULL	NULL	NULL	False	True	False	True	1.10678	0.11968	0.462713	3.23897	0.000694711	0.0058967	1.99105	0.00257501	0.437942	5.82674	4.56569e-06	0.00487686	no
Spruce_14451	BT112571	GQ03317_K18	GQ03317_K18	GQ03317_K18.1	NULL	NULL	UG|Pta|gb|BQ700761	Transcribed locus	NULL	NULL	NULL	NULL	False	True	False	True	1.06806	0.149714	0.539931	3.33687	0.000190868	0.00208612	1.79098	0.00564931	0.648037	5.59544	2.70764e-07	0.000870343	no
Spruce_32034	BT103783	GQ02802_A24	GQ02802_A24	GQ02802_A24.1	NULL	NULL	UG|Pta|gb|DR079615	Transcribed locus, strongly similar to XP_001697239.1 hypothetical protein CHLREDRAFT_150548 [Chlamydomonas reinhardtii]	XP_002328159	predicted protein	AT3G45180	ubiquitin family protein	False	True	False	True	1.588	0.0267575	0.145952	3.37048	0.000826146	0.0068039	2.63484	0.00138249	0.324371	5.59236	3.30143e-05	0.013782	no
Spruce_11781	BT112571	WS02810_N13	NA	NA	NULL	NULL	UG|Pta|gb|BQ700761	Transcribed locus	NULL	NULL	NULL	NULL	False	True	False	True	1			3.04025	0.00260815	0.01755	1.81095	0.0105163	0.826492	5.50575	1.65515e-05	0.010432	no
Spruce_07925	BT101037	WS0013_I12	GQ0045_H05	GQ0045_H05.1	NULL	*QT-rich	NULL	NULL	NULL	NULL	NULL	NULL	True	True	False	True	2.27819	4.60545e-05	0.000975216	12.4179	3.67606e-07	1.82915e-05	1			5.45077	2.52146e-05	0.012664	yes
Spruce_09510	BT116481	GQ03719_H02	GQ03719_H02	GQ03719_H02.1	PF00257	Dehydrin	UG|Pta|gb|CX652845	Transcribed locus	NULL	NULL	NULL	NULL	True	True	False	False	3.08687	0.0018958	0.0177147	16.202	2.04253e-07	1.2295e-05	1			5.24869	0.000573937	0.0743896	yes
Spruce_27873	BT117952	GQ03918_F10	GQ03918_F10	GQ03918_F10.1	PF00257	Dehydrin	UG|Pta|gb|CX652845	Transcribed locus	NULL	NULL	NULL	NULL	True	True	False	True	5.52652	8.69496e-06	0.000280332	27.6278	8.374e-10	3.54176e-07	1			4.99914	4.08652e-05	0.0154181	yes
Spruce_09769	BT115255	GQ03713_K13	GQ03918_F10	GQ03918_F10.1	NULL	Dehydrin	UG|Pta|gb|CX652845	Transcribed locus	NULL	NULL	NULL	NULL	False	True	False	False	2.02458	0.00840246	0.0583093	9.86069	6.28534e-07	2.69381e-05	1			4.87048	0.000293801	0.0518561	yes
Spruce_28875	BT118206	GQ04003_J18	GQ04003_J18	GQ04003_J18.1	PF00080	Copper/zinc superoxide dismutase (SODC)	UG|Pta|gb|DR094956	Transcribed locus, moderately similar to NP_001077494.1 CSD1 (COPPER/ZINC SUPEROXIDE DISMUTASE 1) [Arabidopsis thaliana]	XP_002319589	predicted protein	AT1G08830	CSD1 (COPPER/ZINC SUPEROXIDE DISMUTASE 1); superoxide dismutase	False	False	True	True	1			1.13774	0.286238	0.847145	3.95444	7.95608e-08	0.0012787	4.49911	1.02224e-07	0.000657177	no
Spruce_00708	BT101740	GQ01311_O07	GQ01311_O07	GQ01311_O07.1	NULL	*Prx52	UG|Pta|gb|DR163369	Transcribed locus, weakly similar to NP_196153.1 peroxidase, putative [Arabidopsis thaliana]	XP_002328991	predicted protein	AT5G05340	peroxidase, putative	False	True	False	True	1.67745	0.0160945	0.0974644	7.28498	2.51321e-10	1.82024e-07	1			4.34288	3.5048e-05	0.0142605	yes
Spruce_10840	BT105138	WS02726_A06	NA	NA	PF01107	Viral movement protein (MP)	UG|Pta|gb|DR024498	Transcribed locus	NULL	NULL	NULL	NULL	False	False	True	True	1.07722	0.267299	0.816347	1.2287	0.206161	0.648171	3.60986	2.02792e-05	0.0241311	4.1175	5.69337e-08	0.000457519	no
Spruce_15679	BT102943	WS03912_H12	NA	NA	PF07859	alpha/beta hydrolase fold	UG|Pta|gb|DT625935	Transcribed locus, weakly similar to NP_196275.1 hydrolase [Arabidopsis thaliana]	XP_002309272	predicted protein	AT5G06570	hydrolase	True	True	False	True	1.88886	2.67853e-05	0.000650036	8.20638	1.92691e-09	6.07242e-07	-1.08019	0.18691	1	4.0221	2.60378e-07	0.000870343	no
Spruce_27485	BT117952	WS00815_L15	GQ03918_F10	GQ03918_F10.1	PF00257	Dehydrin	UG|Pta|gb|CX652845	Transcribed locus	NULL	NULL	NULL	NULL	True	True	False	False	10.0396	3.26258e-08	5.95865e-06	29.2968	2.50181e-06	7.35755e-05	1.32299	0.150244	1	3.86065	0.000698703	0.0819675	yes
Spruce_27435	BT117770	GQ03911_M06	GQ03911_M06	GQ03911_M06.1	PF00257	Dehydrin	UG|Pta|gb|CX652845	Transcribed locus	NULL	NULL	NULL	NULL	False	True	False	False	1.77863	0.0204757	0.117888	6.45877	2.39368e-06	7.1243e-05	1			3.63131	0.000970862	0.100669	yes
Spruce_02394	BT109047	GQ03204_B07	GQ03204_B07	GQ03204_B07.1	PF08263	Leucine rich repeat N-terminal domain	UG|Pta|gb|DR160392	Transcribed locus, weakly similar to NP_001068307.1 Os11g0625200 [Oryza sativa (japonica cultivar-group)]	NULL	NULL	NULL	NULL	True	True	False	True	1.63105	0.000162513	0.0026067	5.86013	3.88427e-08	4.01879e-06	1			3.59286	3.73823e-06	0.0046149	no
Spruce_14715	BT117672	GQ03907_B06	GQ03907_B06	GQ03907_B06.1	NULL	*Proline Rich	NULL	NULL	NULL	NULL	NULL	NULL	False	True	False	True	1			3.56613	2.33573e-07	1.32182e-05	1			3.56613	2.33573e-07	0.000870343	yes
Spruce_10732	GQ0209_H16	GQ0209_H16	GQ0209_H16	GQ0209_H16.1	NULL	NULL	UG|Pta|gb|CV032541	Transcribed locus, weakly similar to NP_190736.1 short-chain dehydrogenase/reductase (SDR) family protein [Arabidopsis thaliana]	XP_002301362	predicted protein	AT3G61440	CYSC1 (CYSTEINE SYNTHASE C1); L-3-cyanoalanine synthase/ cysteine synthase	True	True	False	True	-2.91726	8.59918e-05	0.00159224	3.29502	0.00172064	0.0124344	-2.72018	0.00446682	0.58788	3.53375	3.27075e-05	0.013782	no
Spruce_00695	BT115502	GQ03619_C15	GQ03619_C15	GQ03619_C15.1	NULL	NULL	UG|Pta|gb|DR095129	Transcribed locus, moderately similar to NP_001061018.1 Os08g0155000 [Oryza sativa (japonica cultivar-group)]	NULL	NULL	NULL	NULL	True	False	False	False	-5.13395	0.000218833	0.00327934	-2.43412	0.0123905	0.0646954	1.65716	0.0942073	1	3.49522	0.00162429	0.134219	no
Spruce_04710	GQ03817_B07	WS00838_F13	GQ03817_B07	GQ03817_B07.1	NULL	NULL	UG|Pta|gb|CO369580	Transcribed locus, weakly similar to NP_190209.1 ATHSP17.4 (Arabidopsis thaliana heat shock protein 17.4)	NULL	NULL	NULL	NULL	True	True	False	False	-10.2317	5.35559e-05	0.00109893	-3.28155	0.000392255	0.00370407	1.0906	0.671657	1	3.40043	0.00377748	0.213397	no
Spruce_10817	BT115057	GQ03608_C12	GQ03608_C12	GQ03608_C12.1	NULL	NULL	UG|Pta|gb|DR091289	Transcribed locus, moderately similar to NP_195753.1 PDC3 (PYRUVATE DECARBOXYLASE-3); pyruvate decarboxylase [Arabidopsis thaliana]	XP_002316894	predicted protein	NULL	NULL	True	True	False	False	-9.13762	1.87061e-05	0.000492861	-4.07347	7.70878e-06	0.000171482	1.50307	0.0253568	1	3.3717	0.000978591	0.10082	no
Spruce_10984	BT105088	GQ02818_F23	GQ02818_F23	GQ02818_F23.1	NULL	NULL	NULL	NULL	NULL	NULL	NULL	NULL	False	True	False	False	2.52956	0.013262	0.0834724	8.1979	1.04207e-06	3.91766e-05	1.03567	0.346593	1	3.35643	0.00650415	0.28321	no
Spruce_11487	WS01042_D03	WS01042_D03	NA	NA	NULL	NULL	NULL	NULL	NULL	NULL	NULL	NULL	False	True	False	True	1.29452	0.057919	0.264678	4.34134	3.84504e-07	1.89108e-05	1			3.35364	4.58907e-05	0.0163709	no
Spruce_28249	BT103120	GQ0206_O07	GQ0206_O07	GQ0206_O07.1	PF01095	Pectinesterase	UG|Pta|gb|CX653111	Transcribed locus, moderately similar to NP_001042866.1 Os01g0312500 [Oryza sativa (japonica cultivar-group)]	XP_002317208	predicted protein	AT1G11580	PMEPCRA (METHYLESTERASE PCR A); enzyme inhibitor/ pectinesterase	True	True	False	True	2.24053	1.28605e-05	0.000367457	7.48308	1.75703e-08	2.49902e-06	1			3.33987	1.06498e-05	0.00855819	no
Spruce_08607	BT104434	GQ02810_F10	GQ02810_F10	GQ02810_F10.1	PF03822	NAF domain	UG|Pta|gb|DR182076	Transcribed locus, moderately similar to NP_199394.1 CIPK20 (CBL-INTERACTING PROTEIN KINASE 20); kinase [Arabidopsis thaliana]	XP_002323059	predicted protein	AT5G45820	CIPK20 (CBL-INTERACTING PROTEIN KINASE 20); kinase/ protein serine/threonine kinase	False	True	False	True	1.0934	0.594095	1	2.65075	9.20059e-05	0.00117219	1.33745	0.0917213	1	3.24242	4.03799e-05	0.0154181	no
Spruce_12627	BT115255	GQ03612_L10	GQ03612_L10	GQ03612_L10.1	NULL	NULL	UG|Pta|gb|CX652845	Transcribed locus	NULL	NULL	NULL	NULL	True	True	False	False	4.32766	0.000950296	0.0102436	12.5303	4.49432e-06	0.000114187	1.1117	0.346593	1	3.21881	0.0109317	0.365681	no
Spruce_10902	BT117559	GQ03903_F04	GQ03903_F04	GQ03903_F04.1	PF00257	Dehydrin	UG|Pta|gb|CX652845	Transcribed locus	NULL	NULL	NULL	NULL	True	True	False	False	2.71281	0.00453907	0.0357082	7.83811	2.02672e-06	6.34959e-05	1.07337	0.346593	1	3.10129	0.0053549	0.254627	yes
Spruce_12820	BT115637	GQ03703_G14	GQ03703_G14	GQ03703_G14.1	NULL	NULL	UG|Pta|gb|DR091289	Transcribed locus, moderately similar to NP_195753.1 PDC3 (PYRUVATE DECARBOXYLASE-3); pyruvate decarboxylase [Arabidopsis thaliana]	NULL	NULL	NULL	NULL	True	True	False	False	-6.01934	0.000566399	0.00679397	-4.25384	0.00046112	0.00422445	2.16039	0.0351878	1	3.05704	0.00398459	0.218969	no
Spruce_15408	BT116076	WS03715_O11	NA	NA	PF00291	Pyridoxal-phosphate dependent enzyme	UG|Pta|gb|DR163187	Transcribed locus, moderately similar to NP_001078324.1 ATCYSC1 (BETA-SUBSTITUTED ALA SYNTHASE 3;1) [Arabidopsis thaliana]	XP_002336146	predicted protein	AT4G14880	OASA1 (O-ACETYLSERINE (THIOL) LYASE (OAS-TL) ISOFORM A1); cysteine synthase	False	True	False	True	1			3.05345	1.76341e-06	5.73449e-05	1			3.05345	1.76341e-06	0.0029226	no
Spruce_00488	GQ03817_B07	GQ03817_B07	GQ03817_B07	GQ03817_B07.1	NULL	NULL	UG|Pta|gb|CO369580	Transcribed locus, weakly similar to NP_190209.1 ATHSP17.4 (Arabidopsis thaliana heat shock protein 17.4)	NULL	NULL	NULL	NULL	True	True	False	False	-8.1633	0.000464082	0.00580219	-5.96671	2.88938e-05	0.000480975	2.20157	0.0381731	1	3.01205	0.0045076	0.234416	no
Spruce_09655	BT119267	WS02729_L06	NA	NA	NULL	NULL	UG|Pta|gb|DN608515	Transcribed locus	NULL	NULL	NULL	NULL	True	True	False	False	5.15285	4.08141e-06	0.000160579	13.2478	4.60837e-07	2.14063e-05	1.15496	0.113371	1	2.96936	0.00100126	0.101072	no
Spruce_07731	BT116478	GQ03719_F24	GQ03719_F24	GQ03719_F24.1	NULL	NULL	UG|Pta|gb|DR095129	Transcribed locus, moderately similar to NP_001061018.1 Os08g0155000 [Oryza sativa (japonica cultivar-group)]	NULL	NULL	NULL	NULL	True	False	False	False	-6.38917	2.02329e-05	0.000523223	-1.35956	0.276643	0.823425	-1.58287	0.03603	1	2.96895	0.00479589	0.241501	no
Spruce_06499	BT114329	GQ03512_I18	GQ03512_I18	GQ03512_I18.2	NULL	NULL	NULL	NULL	NULL	NULL	NULL	NULL	True	True	True	True	2.40887	0.00107273	0.0112944	1.64671	0.000482238	0.00438254	4.27853	1.41463e-05	0.0208612	2.92483	2.07049e-05	0.0112803	no
Spruce_08463	GQ03233_H13	GQ03233_H13	GQ03233_H13	GQ03233_H13.1	NULL	NULL	NULL	NULL	NULL	NULL	NULL	NULL	False	False	True	False	1			-1.58659	0.0754613	0.289075	4.63689	7.81471e-07	0.0040588	2.92254	0.000599886	0.0748229	no
Spruce_21671	BT101482	GQ03809_J20	GQ01305_I04	GQ01305_I04.1	NULL	NULL	UG|Pta|gb|CO166014	Transcribed locus	NULL	NULL	NULL	NULL	False	True	False	True	1			2.92012	3.67786e-08	3.88885e-06	1			2.92012	3.67786e-08	0.000457519	no
Spruce_05815	BT115355	GQ03614_N12	GQ03614_N12	GQ03614_N12.1	NULL	NULL	NULL	NULL	NULL	NULL	NULL	NULL	True	True	False	True	2.99915	4.36737e-05	0.000939028	8.74925	4.95074e-10	2.58701e-07	1			2.91724	0.000101509	0.026966	no
Spruce_31409	BT112037	GQ03309_B17	GQ03309_B17	GQ03309_B17.1	PF02338	OTU-like cysteine protease	UG|Pta|gb|DR695259	Transcribed locus, weakly similar to NP_850739.1 OTU-like cysteine protease family protein [Arabidopsis thaliana]	XP_002321034	predicted protein	AT3G62940	OTU-like cysteine protease family protein	False	False	False	True	-1.13703	0.564527	1	1.6114	0.0213276	0.10179	1.58118	0.0802221	1	2.89705	8.40802e-05	0.024131	no
Spruce_18060	BT117612	WS02728_C19	NA	NA	NULL	NULL	UG|Pta|gb|DN614314	Transcribed locus	XP_002308981	predicted protein	AT5G20190	binding	False	True	False	True	-1.1255	0.582995	1	1.77604	0.00547747	0.0327934	1.42594	0.12429	1	2.85036	0.000128224	0.0314628	no
Spruce_26616	WS0324_N04	WS0324_N04	WS0324_N04	WS0324_N04.1	NULL	NULL	NULL	NULL	NULL	NULL	NULL	NULL	False	True	False	False	1.47508	0.0915123	0.37544	4.01005	0.00102473	0.00810904	1.04706	0.787388	1	2.84646	0.00833222	0.31696	no
Spruce_26162	BT102434	GQ0192_K15	GQ0192_K15	GQ0192_K15.1	NULL	NULL	UG|Pta|gb|CO200190	Transcribed locus, weakly similar to NP_001049555.1 Os03g0248300 [Oryza sativa (japonica cultivar-group)]	XP_002299579	cytochrome P450	AT2G45560	CYP76C1; electron carrier/ heme binding / iron ion binding / monooxygenase	True	True	False	True	3.58799	1.76893e-05	0.000473444	10.01	1.78836e-09	5.74849e-07	1			2.78987	0.000215069	0.0432074	no
Spruce_27299	BT105753	GQ02827_O15	GQ02827_O15	GQ02827_O15.1	NULL	NULL	UG|Pta|gb|CO162838	Transcribed locus	NULL	NULL	NULL	NULL	False	True	False	False	1.73117	0.0107815	0.0709874	4.77478	5.79697e-05	0.000820328	1			2.75813	0.00477504	0.240956	no
Spruce_24659	BT116401	GQ03718_B22	GQ03718_B22	GQ03718_B22.1	NULL	NULL	UG|Pta|gb|CV147239	Transcribed locus, weakly similar to NP_001055707.1 Os05g0451300 [Oryza sativa (japonica cultivar-group)]	XP_002314132	predicted protein	AT4G37300	MEE59 (maternal effect embryo arrest 59)	True	True	False	False	3.95814	6.42455e-05	0.00126461	17.5987	1.16415e-06	4.23789e-05	-1.62744	0.00315468	0.471171	2.73203	0.00483684	0.241501	no
Spruce_29532	BT114303	GQ03222_H21	GQ03222_H21	GQ03222_H21.2	PF08263	Leucine rich repeat N-terminal domain	UG|Pta|gb|DR690374	Transcribed locus	XP_002304735	predicted protein	AT3G47110	leucine-rich repeat transmembrane protein kinase, putative	True	True	False	False	1.93108	0.00610977	0.0452935	5.26785	6.83253e-08	5.73433e-06	1			2.72793	0.00100107	0.101072	no
Spruce_18051	BT117840	GQ03914_B03	GQ03914_B03	GQ03914_B03.2	NULL	NULL	NULL	NULL	NULL	NULL	NULL	NULL	False	True	False	False	1.78871	0.0237779	0.132557	4.93329	4.39305e-05	0.000659553	-1.01665	0.827184	1	2.71286	0.00729085	0.295532	no
Spruce_09158	BT101982	GQ0134_P19	GQ0134_P19	GQ0134_P19.1	NULL	NULL	UG|Pta|gb|DR051491	Transcribed locus	NULL	NULL	AT1G69545	leucine-rich repeat family protein	False	True	True	True	1			-1.74816	0.00075999	0.00634358	4.72622	3.8441e-08	0.00123565	2.70354	8.0143e-07	0.00185407	no
Spruce_22765	BT100788	WS01036_I14	NA	NA	PF02536	mTERF	UG|Pta|gb|DR685778	Transcribed locus	XP_002297734	predicted protein	AT1G79220	mitochondrial transcription termination factor family protein / mTERF family protein	True	True	False	True	-2.21335	0.000209923	0.00317344	-1.81872	0.000215623	0.00230717	2.20648	0.000205647	0.112039	2.68525	6.34181e-06	0.00573553	no
Spruce_17485	GQ03504_K09	GQ03504_K09	GQ03504_K09	GQ03504_K09.1	PF01241	Photosystem I psaG / psaK	UG|Pta|gb|DR102888	Transcribed locus, weakly similar to NP_174327.1 PSAK (PHOTOSYSTEM I SUBUNIT K) [Arabidopsis thaliana]	XP_002309626	predicted protein	AT1G30380	PSAK (photosystem I subunit K)	False	False	False	True	-1.0574	0.768901	1	1.67898	0.0177899	0.0877322	1.50404	0.0970838	1	2.67019	6.57097e-05	0.0207076	no
Spruce_11241	BT110796	GQ03228_B12	GQ03228_B12	GQ03228_B12.1	PF05691	Raffinose synthase or seed inhibition protein Sip1	UG|Pta|gb|CO162528	Transcribed locus, moderately similar to NP_974451.1 ATSIP2 (ARABIDOPSIS THALIANA SEED IMBIBITION 2); hydrolase, hydrolyzing O-glycosyl compounds [Arabidopsis thaliana]	XP_002322710	predicted protein	AT3G57520	AtSIP2 (Arabidopsis thaliana seed imbibition 2); hydrolase, hydrolyzing O-glycosyl compounds	False	True	False	False	2.26996	0.0120528	0.0772102	4.09235	9.37976e-06	0.000201136	1.46881	0.0725182	1	2.64802	0.00245999	0.169795	no
Spruce_05850	BT117530	GQ03902_G12	GQ03902_G12	GQ03902_G12.1	NULL	NULL	NULL	NULL	NULL	NULL	NULL	NULL	False	True	False	True	1.25289	0.017806	0.105425	2.59711	0.000258941	0.00266605	1.27548	0.00965451	0.793694	2.64394	0.000247464	0.0465175	no
Spruce_04434	BT102610	GQ0197_P02	GQ0197_P02	GQ0197_P02.1	NULL	NULL	NULL	NULL	NULL	NULL	NULL	NULL	True	True	False	False	3.61104	0.000432893	0.0054936	5.55559	0.000264427	0.00270779	1.71485	0.0259431	1	2.63831	0.0112985	0.368991	no
Spruce_24799	BT117826	GQ03908_F08	GQ03601_E22	GQ03601_E22.1	PF00257	Dehydrin	UG|Pta|gb|CX652845	Transcribed locus	NULL	NULL	NULL	NULL	False	True	False	False	1			2.63087	0.000326091	0.0031918	1			2.63087	0.000326091	0.0536864	no
Spruce_28878	BT105206	GQ02819_L02	GQ02819_L02	GQ02819_L02.1	PF00583	Acetyltransferase (GNAT) family	UG|Pta|gb|DR164415	Transcribed locus, weakly similar to NP_181435.1 GCN5-related N-acetyltransferase (GNAT) family protein [Arabidopsis thaliana]	XP_002315313	predicted protein	AT2G39020	GCN5-related N-acetyltransferase (GNAT) family protein	True	True	False	True	-4.24899	6.38843e-06	0.000225907	-2.11577	0.000180995	0.00199859	1.27678	0.116531	1	2.56408	3.72787e-05	0.0147937	no
Spruce_24242	WS02633_A17	WS02633_A17	WS02633_A17	WS02633_A17.1	NULL	NULL	NULL	NULL	XP_002319374	predicted protein	AT3G15534	unknown protein	True	True	False	True	1.93598	7.40931e-07	4.88043e-05	4.82471	2.09835e-08	2.75303e-06	1.01886	0.365066	1	2.53913	4.09096e-06	0.00469621	no
Spruce_12521	GQ02830_C21	GQ02830_C21	GQ02830_C21	GQ02830_C21.1	PF00257	Dehydrin	UG|Pta|gb|CX652845	Transcribed locus	NULL	NULL	NULL	NULL	False	False	False	True	-1.29198	0.229106	0.730231	1.70747	0.0651123	0.255896	1.123	0.71116	1	2.47735	1.76283e-05	0.0104934	no
Spruce_10575	BT107939	GQ03114_K19	GQ03114_K19	GQ03114_K19.1	NULL	NULL	UG|Pta|gb|CO166678	Transcribed locus	NULL	NULL	NULL	NULL	True	True	False	False	3.67031	8.69274e-05	0.00160494	8.93661	4.34907e-08	4.26209e-06	1.00562	0.902267	1	2.44852	0.00242995	0.168701	no
Spruce_29753	WS0278_C18	WS0278_C18	NA	NA	NULL	NULL	NULL	NULL	NULL	NULL	NULL	NULL	True	True	False	False	2.44757	7.36621e-05	0.00141361	5.96074	1.99049e-08	2.65612e-06	1			2.43537	0.00028229	0.0511344	no
Spruce_30061	BT102269	WS02917_F08	NA	NA	PF01680	SOR/SNZ family	UG|Pta|gb|DT633328	Transcribed locus, moderately similar to NP_195761.1 PDX1 (PYRIDOXINE BIOSYNTHESIS 1.3); protein heterodimerization/ protein homodimerization [Arabidopsis thaliana]	XP_002322981	predicted protein	AT5G01410	RSR4 (REDUCED SUGAR RESPONSE 4); protein heterodimerization/ protein homodimerization	True	True	False	False	1.78305	1.02269e-05	0.000313676	4.32029	6.62015e-06	0.00015409	1			2.42298	0.000420907	0.0619273	no
Spruce_25038	BT112230	GQ03312_F11	GQ03312_F11	GQ03312_F11.1	NULL	NULL	NULL	NULL	NULL	NULL	NULL	NULL	False	False	False	True	1.24589	0.121306	0.467371	1.47621	0.079639	0.30234	2.03101	0.00624016	0.671063	2.40646	0.000136491	0.0322601	no
Spruce_26251	BT106039	GQ02901_N04	GQ02901_N04	GQ02901_N04.1	NULL	NULL	UG|Pta|gb|DN455810	Transcribed locus, weakly similar to XP_001764528.1 predicted protein [Physcomitrella patens subsp. patens]	XP_002326789	predicted protein	AT4G25170	FUNCTIONS IN: molecular_function unknown; INVOLVED IN: biological_process unknown; EXPRESSED IN: 23 plant structures; EXPRESSED DURING: 13 growth stages; CONTAINS InterPro DOMAIN/s: Uncharacterised conserved protein UCP012943 (InterPro:IPR016606); BEST Arabidopsis thaliana protein match is: unknown protein (TAIR:AT5G61490.1).	False	True	False	True	1.21771	0.0297822	0.159156	2.62768	1.28736e-05	0.000254495	1.11504	0.101173	1	2.40613	5.06835e-05	0.017518	no
Spruce_06459	BT117865	GQ03914_P06	GQ03914_P06	GQ03914_P06.1	PF00257	Dehydrin	UG|Pta|gb|CX652845	Transcribed locus	NULL	NULL	NULL	NULL	False	True	False	False	1.02426	0.346593	0.871336	2.43539	0.00668002	0.0386818	1			2.37769	0.00789241	0.310675	no
Spruce_21579	BT113643	GQ03415_P21	GQ03415_P21	GQ03415_P21.1	NULL	NULL	UG|Pta|gb|DR386603	Transcribed locus, weakly similar to NP_173145.1 SRG1 (SENESCENCE-RELATED GENE 1); oxidoreductase, acting on paired donors, with incorporation or reduction of molecular oxygen, 2-oxoglutarate as one donor, and incorporation of one atom each of oxygen into both donors [Arabidopsis thaliana]	XP_002300322	predicted protein	AT3G21420	oxidoreductase, 2OG-Fe(II) oxygenase family protein	False	True	False	True	1			2.31975	3.72838e-05	0.000583332	1.02197	0.346593	1	2.37071	2.62523e-05	0.0129824	no
Spruce_24847	BT105038	GQ02817_N22	GQ02817_N22	GQ02817_N22.1	PF00505	HMG (high mobility group) box	UG|Pta|gb|CX652848	Transcribed locus, weakly similar to NP_564124.1 HMGB3 (HIGH MOBILITY GROUP B 3); transcription factor [Arabidopsis thaliana]	XP_002316220	high mobility group family	AT3G51880	HMGB1 (HIGH MOBILITY GROUP B 1); DNA binding / chromatin binding / structural constituent of chromatin / transcription factor	True	True	False	True	-6.95633	1.6548e-05	0.000449298	-3.30806	0.00102599	0.00811697	1.12087	0.701536	1	2.35702	0.00026906	0.0494209	no
Spruce_20930	BT117158	GQ03813_P01	GQ03813_P01	GQ03813_P01.1	NULL	NULL	UG|Pta|gb|DR014331	Transcribed locus	NULL	NULL	NULL	NULL	False	True	False	False	1.26066	0.0401845	0.200698	2.95742	0.000173179	0.00192845	1			2.34593	0.00204023	0.150448	no
Spruce_01228	WS0262_A10	WS00745_F15	WS0262_A10	WS0262_A10.1	NULL	NULL	NULL	NULL	NULL	NULL	NULL	NULL	True	True	False	False	2.80123	0.00118332	0.0121851	5.08959	1.78361e-05	0.000326308	1.2889	0.265713	1	2.34183	0.0013563	0.119708	no
Spruce_12790	BT116014	GQ03710_H02	GQ03710_H02	GQ03710_H02.1	NULL	NULL	UG|Pta|gb|DR052037	Transcribed locus	XP_002316894	predicted protein	NULL	NULL	False	True	False	False	-2.17289	0.156781	0.556736	-3.20167	0.00157965	0.01163	3.41139	0.0263053	1	2.31522	0.0319045	0.596244	no
Spruce_23469	BT109558	GQ03209_P06	GQ03209_P06	GQ03209_P06.1	PF10780	39S ribosomal protein L53/MRP-L53	NULL	NULL	XP_002318772	predicted protein	AT5G39600	unknown protein	False	False	False	True	-1.28642	0.177542	0.607314	1.10631	0.331504	0.882587	1.61631	0.0308613	1	2.30028	2.23821e-06	0.00342596	no
Spruce_07046	GQ03707_E01	GQ0131_A24	GQ03707_E01	GQ03707_E01.2	NULL	NULL	UG|Pta|gb|CO369580	Transcribed locus, weakly similar to NP_190209.1 ATHSP17.4 (Arabidopsis thaliana heat shock protein 17.4)	NULL	NULL	NULL	NULL	True	True	False	False	-8.98172	4.4391e-05	0.000950359	-5.70438	0.0021567	0.0149859	1.4608	0.35921	1	2.30008	0.0172029	0.444873	no
Spruce_18728	BT106951	WS02724_I15	NA	NA	NULL	NULL	NULL	NULL	NULL	NULL	NULL	NULL	True	True	False	False	2.94481	0.000121376	0.00207307	6.75982	2.13096e-08	2.75399e-06	1			2.29551	0.00166518	0.135165	no
Spruce_19126	BT112318	GQ03702_C21	GQ03313_G19	GQ03313_G19.1	PF00831	Ribosomal L29 protein	UG|Pta|gb|DT631792	Transcribed locus, strongly similar to NP_181471.1 60S ribosomal protein L35 (RPL35B) [Arabidopsis thaliana]	XP_002308483	predicted protein	AT5G02610	60S ribosomal protein L35 (RPL35D)	False	True	True	True	-1.63578	0.0201668	0.11636	-3.1028	4.09412e-06	0.000106646	4.35405	2.79544e-05	0.028986	2.29543	2.9052e-05	0.0133103	no
Spruce_08839	BT113172	GQ03326_K05	GQ03326_K05	GQ03326_K05.1	PF00561	alpha/beta hydrolase fold	UG|Pta|gb|DT626273	Transcribed locus, weakly similar to NP_567228.1 epoxide hydrolase, putative [Arabidopsis thaliana]	XP_002310826	predicted protein	AT4G02340	epoxide hydrolase, putative	False	False	False	True	-1.10279	0.365866	0.911094	1.16462	0.312716	0.882587	1.7743	0.00535926	0.633339	2.27879	1.20912e-05	0.00903863	no
Spruce_22291	GQ0203_F03	GQ0203_F03	GQ0203_F03	GQ0203_F03.1	PF05153	Family of unknown function (DUF706)	UG|Pta|gb|DR092410	Transcribed locus, moderately similar to NP_172904.2 MIOX1 (MYO-INISITOL OXYGENASE); oxidoreductase [Arabidopsis thaliana]	XP_002311571	predicted protein	AT2G19800	MIOX2 (MYO-INOSITOL OXYGENASE 2); inositol oxygenase	True	True	False	False	3.81586	7.82816e-05	0.00147669	8.68749	1.17098e-06	4.24829e-05	1			2.27668	0.0102454	0.354881	no
Spruce_08217	BT101404	GQ01303_J03	GQ01303_J03	GQ01303_J03.1	PF03242	Late embryogenesis abundant protein	UG|Pta|gb|DR164347	Transcribed locus, moderately similar to NP_001052580.1 Os04g0376300 [Oryza sativa (japonica cultivar-group)]	NULL	NULL	NULL	NULL	True	True	False	False	-4.53797	9.40937e-05	0.0017011	-2.12432	0.00253551	0.0171149	1.06212	0.791648	1	2.2689	0.000957966	0.100258	no
Spruce_01235	GQ04010_E15	GQ0262_F03	GQ04010_E15	GQ04010_E15.2	PF00504	Chlorophyll A-B binding protein	UG|Pta|gb|CO361171	Transcribed locus, moderately similar to NP_191049.1 LHCA1; chlorophyll binding [Arabidopsis thaliana]	XP_002312019	light-harvesting complex I protein Lhca1	AT3G54890	LHCA1; chlorophyll binding	True	False	False	False	-1.99332	0.00592505	0.0441135	-1.18424	0.135537	0.469775	1.34705	0.0792076	1	2.26735	0.000640998	0.0774595	no
Spruce_16559	BT114452	GQ03514_M23	GQ03514_M23	GQ03514_M23.2	NULL	NULL	NULL	NULL	NULL	NULL	NULL	NULL	False	True	False	True	1.13546	0.0573612	0.262765	2.57813	1.96452e-06	6.17881e-05	-1.00844	0.819891	1	2.25156	1.82047e-05	0.0106395	no
Spruce_11056	BT115363	GQ03614_P19	GQ03614_P19	GQ03614_P19.1	PF03629	Domain of unknown function (DUF303)	UG|Pta|gb|DR695192	Transcribed locus, weakly similar to NP_567960.1 hydrolase [Arabidopsis thaliana]	XP_002300236	predicted protein	AT4G34215	hydrolase	True	False	False	True	-2.20725	2.85234e-07	2.57388e-05	-1.5363	0.0104644	0.0559961	1.56516	0.00193969	0.381851	2.24872	3.24313e-05	0.013782	no
Spruce_29093	BT117468	WS0285_K15	NA	NA	PF00011	Hsp20/alpha crystallin family	UG|Pta|gb|DN453525	Transcribed locus, moderately similar to NP_196763.1 HSP17.6II (17.6 KDA CLASS II HEAT SHOCK PROTEIN) [Arabidopsis thaliana]	XP_002308537	predicted protein	AT5G12020	HSP17.6II (17.6 KDA CLASS II HEAT SHOCK PROTEIN)	True	True	False	False	2.47526	0.000377098	0.00494349	3.77559	8.72683e-05	0.00112431	1.47061	0.0364006	1	2.24317	0.00229812	0.163431	no
Spruce_17096	BT116963	WS02742_E12	NA	NA	PF04674	Phosphate-induced protein 1 conserved region	UG|Pta|gb|DT639101	Transcribed locus, weakly similar to NP_201231.1 phosphate-responsive protein, putative [Arabidopsis thaliana]	XP_002307366	predicted protein	AT5G64260	EXL2 (EXORDIUM LIKE 2)	True	True	False	False	-3.34198	8.63689e-08	1.22301e-05	-2.2548	0.00802119	0.0448327	1.50118	0.0108561	0.834832	2.22499	0.004852	0.241501	no
Spruce_10891	BT110928	GQ03229_O04	GQ03229_O04	GQ03229_O04.1	PF08523	Multiprotein bridging factor 1	UG|Pta|gb|CO368043	Transcribed locus, weakly similar to NP_189093.1 ATMBF1C/MBF1C (MULTIPROTEIN BRIDGING FACTOR 1C); DNA binding / transcription coactivator/ transcription factor [Arabidopsis thaliana]	XP_002324409	predicted protein	AT3G24500	MBF1C (MULTIPROTEIN BRIDGING FACTOR 1C); DNA binding / transcription coactivator/ transcription factor	False	True	False	False	1.59935	0.0215897	0.122651	3.53779	3.53469e-08	3.81109e-06	1			2.21202	0.00199016	0.149467	no
Spruce_06336	BT105187	GQ02819_I08	GQ02819_I08	GQ02819_I08.1	PF03629	Domain of unknown function (DUF303)	UG|Pta|gb|DR695192	Transcribed locus, weakly similar to NP_567960.1 hydrolase [Arabidopsis thaliana]	XP_002300236	predicted protein	AT4G34215	hydrolase	True	True	False	True	-3.49119	2.78674e-06	0.000122039	-1.82434	0.000224287	0.00238094	1.14854	0.240946	1	2.19794	2.93288e-05	0.0133103	no
Spruce_13238	GQ01310_O11	WS03815_N17	NA	NA	NULL	NULL	NULL	NULL	NULL	NULL	NULL	NULL	True	True	False	True	1.55096	3.04345e-05	0.00071722	1.65332	0.00320098	0.0208622	2.0615	5.94865e-05	0.0531148	2.19755	2.69138e-05	0.0131079	no
Spruce_06503	GQ0041_H22	GQ0041_H22	GQ0041_H22	GQ0041_H22.1	NULL	NULL	NULL	NULL	NULL	NULL	NULL	NULL	False	True	False	True	1.23159	0.0113234	0.0735327	2.13413	0.000257392	0.00265198	1.25749	0.0276183	1	2.17901	9.23308e-05	0.0258077	no
Spruce_14042	BT118122	GQ04002_K24	GQ04002_K24	GQ04002_K24.1	PF00892	Integral membrane protein DUF6	UG|Pta|gb|DR092668	Transcribed locus, weakly similar to NP_974519.1 nodulin MtN21 family protein [Arabidopsis thaliana]	XP_002302243	predicted protein	AT2G39510	nodulin MtN21 family protein	True	True	False	True	-6.29714	5.06895e-07	3.77167e-05	-5.14462	2.43144e-08	2.9659e-06	1.77888	0.00243759	0.425837	2.1774	2.82642e-06	0.0039501	no
Spruce_07392	BT103104	WS0105_E01	NA	NA	PF01112	Asparaginase	UG|Pta|gb|DR743109	Transcribed locus, moderately similar to NP_566536.1 L-asparaginase, putative / L-asparagine amidohydrolase, putative [Arabidopsis thaliana]	XP_002302429	predicted protein	AT3G16150	L-asparaginase, putative / L-asparagine amidohydrolase, putative	True	True	False	False	1.6857	0.00209363	0.0192005	3.64051	1.85243e-08	2.54464e-06	1			2.15964	0.000365748	0.0573852	no
Spruce_30013	WS00727_F20	WS00727_F20	WS00727_F20	WS00727_F20.1	NULL	NULL	UG|Pta|gb|CO164573	Transcribed locus	NULL	NULL	NULL	NULL	True	True	False	False	2.30411	0.000321835	0.0043541	4.97541	0.00018454	0.00202981	1			2.15936	0.0261243	0.541768	no
Spruce_20323	GQ03208_F17	GQ03208_F17	GQ03208_F17	GQ03208_F17.1	PF00257	Dehydrin	UG|Pta|gb|CX652845	Transcribed locus	NULL	NULL	NULL	NULL	False	True	False	True	-1.1604	0.424119	1	1.94162	0.00336055	0.0217875	-1.05116	0.822741	1	2.1434	7.90171e-05	0.0230902	no
Spruce_25864	BT108823	GQ03201_I05	GQ03201_I05	GQ03201_I05.1	NULL	NULL	UG|Pta|gb|CF475650	Transcribed locus, weakly similar to NP_001061327.1 Os08g0239000 [Oryza sativa (japonica cultivar-group)]	XP_002313954	predicted protein	AT5G61220	complex 1 family protein / LVR family protein	False	False	False	True	-1.31913	0.199766	0.660219	1.40973	0.0231983	0.109402	1.15145	0.50652	1	2.14126	0.000164087	0.0366279	no
Spruce_28849	BT115468	GQ03603_F10	GQ03603_F10	GQ03603_F10.1	PF00257	Dehydrin	UG|Pta|gb|CX652845	Transcribed locus	NULL	NULL	NULL	NULL	True	True	False	False	3.06194	0.000233512	0.00341555	6.51089	3.46224e-06	9.39951e-05	1.00567	0.346593	1	2.13844	0.0141457	0.405308	no
Spruce_07336	BT114863	GQ03603_N02	GQ03603_N02	GQ03603_N02.1	NULL	NULL	UG|Pta|gb|DR091289	Transcribed locus, moderately similar to NP_195753.1 PDC3 (PYRUVATE DECARBOXYLASE-3); pyruvate decarboxylase [Arabidopsis thaliana]	NULL	NULL	NULL	NULL	True	True	False	False	-3.20365	0.00278168	0.0241595	-2.19442	0.000278046	0.00281142	1.46282	0.021247	1	2.13559	0.0232898	0.512453	no
Spruce_10332	BT112265	GQ03312_M09	GQ03312_M09	GQ03312_M09.1	PF06955	Xyloglucan endo-transglycosylase (XET) C-terminus	UG|Pta|gb|DR014494	Transcribed locus, moderately similar to NP_196891.1 EXGT-A4 (ENDOXYLOGLUCAN TRANSFERASE A4); hydrolase, acting on glycosyl bonds [Arabidopsis thaliana]	XP_002320401	predicted protein	AT5G13870	EXGT-A4 (ENDOXYLOGLUCAN TRANSFERASE A4); hydrolase, acting on glycosyl bonds / hydrolase, hydrolyzing O-glycosyl compounds / xyloglucan:xyloglucosyl transferase	False	True	False	True	1			2.1306	1.97073e-05	0.000353609	1			2.1306	1.97073e-05	0.0110952	no
Spruce_05283	BT117410	GQ03819_A10	GQ03819_A10	GQ03819_A10.1	NULL	NULL	NULL	NULL	NULL	NULL	NULL	NULL	False	True	False	False	2.47902	0.0206866	0.11872	2.12746	0.00257109	0.0173224	2.48186	0.0115251	0.836698	2.1299	0.0109388	0.365681	no
Spruce_01300	BT115415	GQ03616_B15	GQ03616_B15	GQ03616_B15.1	NULL	NULL	UG|Pta|gb|DR385013	Transcribed locus, weakly similar to XP_001777752.1 predicted protein [Physcomitrella patens subsp. patens]	XP_002329209	tir-nbs-lrr resistance protein	AT3G44670	ATP binding / nucleoside-triphosphatase/ nucleotide binding / protein binding / transmembrane receptor	False	False	False	True	1.0348	0.346593	0.871336	1.01994	0.932822	1	2.16036	0.00500704	0.608326	2.12933	0.000134195	0.0321714	no
Spruce_20293	BT116127	WS02711_B02	NA	NA	PF02458	Transferase family	UG|Pta|gb|DR093408	Transcribed locus, weakly similar to XP_001752413.1 predicted protein [Physcomitrella patens subsp. patens]	XP_002303052	predicted protein	AT5G41040	transferase family protein	True	True	False	False	-12.7264	6.97592e-06	0.000239055	-7.09036	1.95273e-05	0.000351252	1.18207	0.323846	1	2.12169	0.0319417	0.596245	no
Spruce_08104	BT116489	GQ03719_J09	GQ03719_J09	GQ03719_J09.1	PF02298	Plastocyanin-like domain	UG|Pta|gb|CV147509	Transcribed locus, weakly similar to NP_197891.1 plastocyanin-like domain-containing protein [Arabidopsis thaliana]	XP_002308708	predicted protein	AT5G25090	plastocyanin-like domain-containing protein	True	True	False	True	-8.26179	1.02226e-07	1.34121e-05	-4.73334	6.02825e-07	2.61501e-05	1.21152	0.128595	1	2.11464	0.000191059	0.0404039	no
Spruce_28395	BT104892	GQ02816_E17	GQ02816_E17	GQ02816_E17.1	NULL	NULL	UG|Pta|gb|DR160811	Transcribed locus, moderately similar to NP_566543.1 ATPDR1/PDR1 (PLEIOTROPIC DRUG RESISTANCE 1); ATPase, coupled to transmembrane movement of substances [Arabidopsis thaliana]	XP_002326416	predicted protein	AT2G36380	PDR6; ATPase, coupled to transmembrane movement of substances	False	True	False	True	1.07856	0.179242	0.611242	2.25176	1.63068e-09	5.34861e-07	1.01205	0.346593	1	2.1129	1.05147e-06	0.00211241	no
Spruce_20307	BT118472	GQ04006_L16	GQ04006_L16	GQ04006_L16.1	NULL	NULL	UG|Pta|gb|CO363845	Transcribed locus, weakly similar to NP_194153.1 VEP1 (VEIN PATTERNING 1); binding / catalytic [Arabidopsis thaliana]	XP_002302420	predicted protein	AT4G24220	VEP1 (VEIN PATTERNING 1); binding / catalytic	True	True	False	False	3.12712	0.000597993	0.00706687	3.69886	3.47587e-06	9.42061e-05	1.78504	0.000983191	0.265577	2.11141	0.00731616	0.296185	no
Spruce_13794	WS03213_I14	WS0402_M05	NA	NA	NULL	NULL	NULL	NULL	NULL	NULL	NULL	NULL	False	False	False	True	-1.27958	0.253806	0.786725	2.1119	0.0353154	0.1551	-1.28442	0.482809	1	2.10394	0.000135115	0.0321714	no
Spruce_01616	BT112796	GQ03321_A22	GQ03321_A22	GQ03321_A22.1	PF00076	RNA recognition motif. (a.k.a. RRM, RBD, or RNP domain)	UG|Pta|gb|DT633046	Transcribed locus	XP_002321147	predicted protein	AT3G23830	GRP4 (GLYCINE-RICH RNA-BINDING PROTEIN 4); RNA binding / double-stranded DNA binding / single-stranded DNA binding	False	True	False	False	1.01911	0.944684	1	1.92889	0.00215086	0.0149649	1.1059	0.559928	1	2.09315	0.0195543	0.474703	no
Spruce_13853	BT102980	GQ03607_C04	GQ0204_F14	GQ0204_F14.1	PF01053	Cys/Met metabolism PLP-dependent enzyme	UG|Pta|gb|DT637613	Transcribed locus, moderately similar to NP_176647.1 ATMGL; catalytic/ methionine gamma-lyase [Arabidopsis thaliana]	XP_002299428	predicted protein	AT1G64660	ATMGL (ARABIDOPSIS THALIANA METHIONINE GAMMA-LYASE); catalytic/ methionine gamma-lyase	False	True	False	True	1.14982	0.0347515	0.179015	2.40287	2.43316e-06	7.2018e-05	1			2.08978	4.46324e-05	0.016303	no
Spruce_09581	BT118863	GQ04011_C06	GQ04011_C06	GQ04011_C06.1	NULL	NULL	NULL	NULL	NULL	NULL	NULL	NULL	False	False	True	False	1.06462	0.656372	1	-1.15104	0.372139	0.938199	2.56	8.47958e-06	0.0154077	2.08907	0.00325605	0.200331	no
Spruce_22532	BT101790	GQ02512_C05	GQ0222_C24	GQ0222_C24.1	NULL	NULL	UG|Pta|gb|DR095129	Transcribed locus, moderately similar to NP_001061018.1 Os08g0155000 [Oryza sativa (japonica cultivar-group)]	NULL	NULL	NULL	NULL	True	False	False	False	-5.74596	0.00416787	0.0333596	-3.0287	0.0163697	0.0816969	1.09394	0.866619	1	2.07539	0.0180831	0.456555	no
Spruce_22600	BT114673	GQ03519_C08	GQ03519_C08	GQ03519_C08.4	PF00107	Zinc-binding dehydrogenase	UG|Pta|gb|CO161563	Transcribed locus, weakly similar to NP_199207.1 ADH2 (ALCOHOL DEHYDROGENASE 2); formaldehyde dehydrogenase (glutathione) [Arabidopsis thaliana]	XP_002301836	glutathione-dependent formaldehyde dehydrogenase	AT5G43940	HOT5 (sensitive to hot temperatures 5); S-(hydroxymethyl)glutathione dehydrogenase/ S-nitrosoglutathione reductase	True	True	False	True	1.17163	0.00628587	0.0463425	2.27575	2.38872e-06	7.11614e-05	1.06259	0.232188	1	2.06394	4.70329e-06	0.00487686	no
Spruce_04013	BT116840	GQ03807_K02	GQ03807_K02	GQ03807_K02.1	PF01596	O-methyltransferase	UG|Pta|gb|DR165952	Transcribed locus, weakly similar to NP_567739.1 caffeoyl-CoA 3-O-methyltransferase, putative [Arabidopsis thaliana]	XP_002313125	trans-caffeoyl-coa 3-o-methyltransferase	AT4G34050	caffeoyl-CoA 3-O-methyltransferase, putative	True	True	False	False	-39.9466	5.08518e-08	8.29736e-06	-25.4687	2.36274e-06	7.05837e-05	1.31419	0.304452	1	2.06126	0.0111895	0.368991	no
Spruce_30728	WS0108_M07	WS0108_M07	NA	NA	NULL	NULL	NULL	NULL	NULL	NULL	NULL	NULL	True	True	False	True	-4.19174	5.39338e-05	0.00110225	-2.30328	0.000936556	0.00750927	1.12906	0.601085	1	2.05478	0.000133834	0.0321714	no
Spruce_09208	BT115818	GQ03706_N24	GQ03706_N24	GQ03706_N24.1	NULL	NULL	UG|Pta|gb|DR683246	Transcribed locus, weakly similar to XP_001638787.1 predicted protein [Nematostella vectensis]	XP_002307539	predicted protein	NULL	NULL	True	True	False	False	-6.98662	5.02948e-05	0.00104437	-2.93743	0.00681454	0.0392909	-1.15936	0.679013	1	2.05155	0.00370913	0.211394	no
Spruce_30086	BT108191	GQ03118_A19	GQ03118_A19	GQ03118_A19.1	PF00291	Pyridoxal-phosphate dependent enzyme	UG|Pta|gb|DR163187	Transcribed locus, moderately similar to NP_001078324.1 ATCYSC1 (BETA-SUBSTITUTED ALA SYNTHASE 3;1) [Arabidopsis thaliana]	XP_002301362	predicted protein	AT3G61440	CYSC1 (CYSTEINE SYNTHASE C1); L-3-cyanoalanine synthase/ cysteine synthase	True	True	False	False	7.79905	1.40926e-05	0.000395281	15.1089	1.19154e-09	4.30347e-07	1.04571	0.17383	1	2.02583	0.0168086	0.438198	no
Spruce_22703	BT118132	GQ04002_M10	GQ04002_M10	GQ04002_M10.1	NULL	NULL	NULL	NULL	NULL	NULL	NULL	NULL	True	True	False	False	2.77936	0.000586522	0.00699042	3.18887	0.00102403	0.00810622	1.75304	0.0505368	1	2.01134	0.00325152	0.200331	no
Spruce_15672	BT108454	WS02915_J10	NA	NA	PF00230	Major intrinsic protein	UG|Pta|gb|DR160394	Transcribed locus, weakly similar to NP_001046375.1 Os02g0232900 [Oryza sativa (japonica cultivar-group)]	XP_002317387	predicted protein	AT4G18910	NIP1;2 (NOD26-LIKE INTRINSIC PROTEIN 1;2); arsenite transmembrane transporter/ water channel	False	True	False	False	1			2.00857	0.000336854	0.00326927	1			2.00857	0.000336854	0.0549636	no
Spruce_00130	BT109113	GQ03204_N17	GQ03204_N17	GQ03204_N17.1	NULL	NULL	UG|Pta|gb|CO171922	Transcribed locus, moderately similar to NP_001047509.1 Os02g0633300 [Oryza sativa (japonica cultivar-group)]	XP_002318472	oligopeptide transporter OPT family	AT5G53550	YSL3 (YELLOW STRIPE LIKE 3); oligopeptide transporter	True	True	False	False	3.35939	0.000409354	0.00527651	6.40088	7.48773e-05	0.000997453	1.04717	0.816173	1	1.99524	0.0307422	0.586985	no
Spruce_00492	BT104265	GQ02808_G06	GQ02808_G06	GQ02808_G06.1	PF00125	Core histone H2A/H2B/H3/H4	UG|Pta|gb|CV146839	Transcribed locus, strongly similar to NP_190189.1 HTB11; DNA binding [Arabidopsis thaliana]	XP_002315340	histone H2	AT5G22880	HTB2; DNA binding	True	True	False	False	-4.06446	9.92427e-05	0.00177305	-3.1254	2.59915e-05	0.000440184	1.53314	0.0126131	0.851755	1.99379	0.0078601	0.310387	no
Spruce_02369	BT113242	WS02710_C10	NA	NA	NULL	NULL	UG|Pta|gb|CO175726	Transcribed locus, weakly similar to NP_193279.1 HPL1 (HYDROPEROXIDE LYASE 1); heme binding / iron ion binding / monooxygenase [Arabidopsis thaliana]	XP_002302453	cytochrome P450 allene oxide synthase	AT5G42650	AOS (ALLENE OXIDE SYNTHASE); allene oxide synthase/ hydro-lyase/ oxygen binding	True	True	False	True	-3.53225	7.97604e-05	0.00150019	-1.90369	0.00228138	0.0156795	1.07323	0.728923	1	1.99136	0.000241496	0.0461952	no
Spruce_11471	GQ03125_H17	GQ03125_H17	GQ03125_H17	GQ03125_H17.2	NULL	NULL	UG|Pta|gb|DT631452	Transcribed locus, weakly similar to NP_568327.1 hydrolase, alpha/beta fold family protein [Arabidopsis thaliana]	XP_002329285	predicted protein	AT5G16120	hydrolase, alpha/beta fold family protein	False	True	False	False	2.10685	0.00724284	0.0518979	4.19391	2.52474e-05	0.000429393	1			1.99061	0.0324892	0.601921	no
Spruce_20505	BT111433	WS0048_A23	NA	NA	NULL	NULL	UG|Pta|gb|CV146315	Transcribed locus, weakly similar to NP_197910.1 serine-rich protein-related [Arabidopsis thaliana]	XP_002309648	predicted protein	AT5G11090	serine-rich protein-related	True	True	False	False	1.73857	0.000772949	0.00864498	3.45018	6.598e-09	1.28537e-06	1			1.98449	0.000363196	0.0573852	no
Spruce_07432	BT102038	GQ0164_H11	GQ0164_H11	GQ0164_H11.1	PF00970	Oxidoreductase FAD-binding domain	UG|Pta|gb|CO162959	Transcribed locus, weakly similar to NP_177899.1 NIA1 (NITRATE REDUCTASE 1) [Arabidopsis thaliana]	XP_002307415	predicted protein	AT1G77760	NIA1 (NITRATE REDUCTASE 1); nitrate reductase	True	True	False	True	2.59334	9.97931e-07	5.87865e-05	5.12843	1.99142e-08	2.65612e-06	1			1.97754	0.000172754	0.0377755	no
Spruce_04243	BT101867	GQ0132_B10	GQ0132_B10	GQ0132_B10.1	PF00141	Peroxidase	UG|Pta|gb|CX652846	Transcribed locus, weakly similar to NP_001048793.1 Os03g0121200 [Oryza sativa (japonica cultivar-group)]	XP_002321949	predicted protein	AT1G05260	RCI3 (RARE COLD INDUCIBLE GENE 3); peroxidase	False	True	False	False	1			1.97644	0.00536759	0.0322859	1			1.97644	0.00536759	0.254854	no
Spruce_00498	BT117432	WS02614_C09	GQ0208_M22	GQ0208_M22.1	NULL	NULL	NULL	NULL	NULL	NULL	NULL	NULL	True	True	False	False	1.66615	0.00389866	0.0316621	2.37232	6.87998e-06	0.000158758	1.38336	0.0145929	0.898611	1.96967	0.000288272	0.0515562	no
Spruce_04459	BT113816	GQ04112_J24	GQ03501_P13	GQ03501_P13.1	PF02496	ABA/WDS induced protein	UG|Pta|gb|CO364378	Water deficit inducible protein LP3 (lp3)	XP_002306704	predicted protein	NULL	NULL	True	True	False	False	-6.54003	5.2028e-06	0.000192671	-2.15216	0.00170391	0.0123524	-1.55302	0.0488677	1	1.95672	0.00205774	0.150448	no
Spruce_29160	BT114993	GQ03606_L14	GQ03606_L14	GQ03606_L14.1	NULL	NULL	UG|Pta|gb|CV136784	Transcribed locus	NULL	NULL	NULL	NULL	False	True	False	False	1.63462	0.00693765	0.0502601	1.97078	0.00808062	0.0451022	1.6166	0.0313607	1	1.94905	0.00205105	0.150448	no
Spruce_21167	BT100577	GQ0026_F06	GQ0026_F06	GQ0026_F06.1	NULL	NULL	NULL	NULL	NULL	NULL	NULL	NULL	True	False	False	False	-1.55485	0.000588905	0.00700494	-1.29593	0.0818911	0.309465	1.6171	0.000887179	0.250153	1.94018	0.000600493	0.0748229	no
Spruce_07597	BT117599	GQ03904_L08	GQ03904_L08	GQ03904_L08.1	PF02223	Thymidylate kinase	UG|Pta|gb|DR689880	Transcribed locus, moderately similar to XP_001777545.1 predicted protein [Physcomitrella patens subsp. patens]	XP_002298600	predicted protein	AT5G59440	ZEU1 (ZEUS1); ATP binding / thymidylate kinase	True	False	False	True	-1.74728	0.000396782	0.00515609	-1.32054	0.0131146	0.0678945	1.46442	0.00133926	0.321263	1.93765	0.000202519	0.0412011	no
Spruce_21714	BT111111	GQ03232_M17	GQ03232_M17	GQ03232_M17.1	PF00450	Serine carboxypeptidase	UG|Pta|gb|DR079220	Transcribed locus, weakly similar to NP_193246.1 SCPL30 (serine carboxypeptidase-like 30); serine carboxypeptidase [Arabidopsis thaliana]	XP_002317229	predicted protein	AT1G11080	scpl31 (serine carboxypeptidase-like 31); serine-type carboxypeptidase	False	True	False	False	1.1825	0.0865392	0.359795	2.2862	0.000207553	0.00223504	1			1.93336	0.00278515	0.182557	no
Spruce_19559	BT107294	GQ03105_H01	GQ03105_H01	GQ03105_H01.1	PF08927	Domain of unknown function (DUF1909)	UG|Pta|gb|BE241169	Transcribed locus	XP_002326775	predicted protein	NULL	NULL	False	True	False	False	1.25881	0.571974	1	2.09196	0.00129328	0.00982771	1.16058	0.589631	1	1.92872	0.07791	0.870772	no
Spruce_14761	WS00732_G24	GQ03702_N15	WS00732_G24	WS00732_G24.1	PF00234	Protease inhibitor/seed storage/LTP family	UG|Pta|gb|CV145641	Transcribed locus, weakly similar to NP_568904.1 LTP4 (LIPID TRANSFER PROTEIN 4); lipid binding [Arabidopsis thaliana]	XP_002323667	predicted protein	AT5G59310	LTP4 (LIPID TRANSFER PROTEIN 4); lipid binding	True	False	False	False	-4.08861	0.000564325	0.00677359	-2.12628	0.0178689	0.0880408	1.00121	0.995142	1	1.92521	0.0637642	0.800519	no
Spruce_09587	BT113357	GQ03405_N04	GQ03405_N04	GQ03405_N04.1	NULL	NULL	NULL	NULL	NULL	NULL	NULL	NULL	False	True	False	False	1.5718	0.0129073	0.0817036	2.72948	0.000191771	0.00209456	1.10855	0.397664	1	1.92504	0.00580243	0.264173	no
Spruce_30148	BT114610	GQ03517_N07	GQ03517_N07	GQ03517_N07.1	NULL	NULL	UG|Pta|gb|DT625184	Transcribed locus	NULL	NULL	NULL	NULL	False	True	False	False	2.09105	0.00743191	0.052934	4.92939	2.02748e-05	0.00036106	-1.22613	0.198326	1	1.92261	0.0228053	0.50836	no
Spruce_20214	BT101518	GQ01306_E22	GQ01306_E22	GQ01306_E22.1	NULL	NULL	UG|Pta|gb|DT625981	Transcribed locus, weakly similar to NP_189311.2 short-chain dehydrogenase/reductase (SDR) family protein [Arabidopsis thaliana]	XP_002321039	predicted protein	AT3G26770	short-chain dehydrogenase/reductase (SDR) family protein	False	True	False	False	2.13843	0.0076604	0.0542489	4.08879	0.00013098	0.00155703	1.00464	0.97502	1	1.92092	0.0367012	0.63256	no
Spruce_15078	BT113035	GQ03324_M09	GQ03324_M09	GQ03324_M09.1	PF01764	Lipase (class 3)	UG|Pta|gb|DR100316	Transcribed locus, weakly similar to NP_190391.1 lipase class 3 family protein / disease resistance protein-related [Arabidopsis thaliana]	XP_002307051	PAD4	AT3G48080	lipase class 3 family protein / disease resistance protein-related	True	True	False	False	1.77783	0.000177005	0.00277814	3.41032	1.54324e-06	5.18346e-05	1.00133	0.346593	1	1.9208	0.0011004	0.105586	no
Spruce_10763	BT115280	GQ03613_F09	GQ03613_F09	GQ03613_F09.1	PF08241	Methyltransferase domain	UG|Pta|gb|CO162894	Transcribed locus, weakly similar to NP_196644.1 embryo-abundant protein-related [Arabidopsis thaliana]	XP_002306269	predicted protein	AT5G10830	embryo-abundant protein-related	True	True	False	True	2.10863	3.99216e-05	0.000875323	4.03563	4.56547e-10	2.48733e-07	1			1.91386	0.000192925	0.0405319	no
Spruce_04589	BT102888	WS00842_O07	WS00842_O07	WS00842_O07.1	PF00106	short chain dehydrogenase	UG|Pta|gb|DR016499	Transcribed locus, weakly similar to NP_190736.1 short-chain dehydrogenase/reductase (SDR) family protein [Arabidopsis thaliana]	XP_002323034	predicted protein	AT3G51680	short-chain dehydrogenase/reductase (SDR) family protein	True	True	False	False	14.6977	2.18263e-08	4.55574e-06	27.4198	1.24969e-11	3.65182e-08	1.02398	0.539491	1	1.91032	0.00122925	0.112308	no
Spruce_01815	BT112959	GQ03323_F05	GQ03323_F05	GQ03323_F05.1	PF04379	Protein of unknown function (DUF525)	NULL	NULL	XP_002321607	predicted protein	NULL	NULL	True	False	False	True	-1.94188	8.76799e-05	0.00161518	1.14349	0.189848	0.607575	-1.16403	0.229977	1	1.90761	4.23687e-06	0.00469621	no
Spruce_12996	BT109966	GQ03214_F14	GQ03214_F14	GQ03214_F14.1	NULL	NULL	UG|Pta|gb|DR095710	Transcribed locus	NULL	NULL	NULL	NULL	False	False	False	True	-1.21109	0.0212214	0.120984	1.21859	0.103592	0.376002	1.29196	0.0104306	0.823784	1.90671	0.000207867	0.0420232	no
Spruce_13243	GQ0207_D14	GQ0207_D14	GQ0207_D14	GQ0207_D14.1	PF07732	Multicopper oxidase	UG|Pta|gb|AF132122	Laccase (Lac4)	XP_002312186	laccase 90a	AT5G05390	LAC12 (laccase 12); laccase	False	False	False	True	-1.09155	0.20632	0.67671	1.50561	0.0105205	0.0562585	1.15991	0.210764	1	1.90624	6.76e-05	0.0210965	no
Spruce_07133	BT113037	WS02727_P17	NA	NA	NULL	NULL	NULL	NULL	NULL	NULL	NULL	NULL	False	True	False	True	1.08805	0.236778	0.747202	2.06835	7.44791e-06	0.000167417	1			1.90098	0.000168211	0.0372895	no
Spruce_29062	BT105063	GQ02818_D07	GQ02818_D07	GQ02818_D07.2	PF03171	2OG-Fe(II) oxygenase superfamily	UG|Pta|gb|DR093233	Transcribed locus, weakly similar to NP_194019.1 LDOX (TANNIN DEFICIENT SEED 4) [Arabidopsis thaliana]	XP_002298081	anthocyanidin synthase	AT4G22880	LDOX (LEUCOANTHOCYANIDIN DIOXYGENASE); leucocyanidin oxygenase	True	False	False	False	-5.18755	0.000396845	0.00515609	1.45429	0.272663	0.813485	-3.96932	0.00811917	0.752111	1.90063	0.00391854	0.217168	no
Spruce_07058	BT101023	GQ0064_L14	GQ0064_L14	GQ0064_L14.1	NULL	NULL	UG|Pta|gb|CF400753	Transcribed locus, weakly similar to XP_001757788.1 predicted protein [Physcomitrella patens subsp. patens]	NULL	NULL	NULL	NULL	True	True	False	True	2.35416	3.889e-05	0.000859753	3.7208	5.05743e-08	4.68158e-06	1.20055	0.0732082	1	1.89749	8.74255e-05	0.0246509	no
Spruce_22766	BT103019	WS0283_J06	NA	NA	PF08241	Methyltransferase domain	UG|Pta|gb|CV143802	Transcribed locus, weakly similar to NP_181669.1 embryo-abundant protein-related [Arabidopsis thaliana]	XP_002308901	predicted protein	AT2G41380	embryo-abundant protein-related	False	True	False	False	1.30155	0.336869	0.871336	2.40733	0.00111454	0.00868296	1.02527	0.900606	1	1.89632	0.0315526	0.59378	no
Spruce_24157	BT116092	GQ03322_O07	GQ03711_M01	GQ03711_M01.1	PF00240	Ubiquitin family	UG|Pta|gb|CV145124	Transcribed locus, strongly similar to NP_035794.1 ubiquitin B [Mus musculus]	XP_002327848	predicted protein	AT4G05320	UBQ10 (POLYUBIQUITIN 10); protein binding	False	True	False	False	1.55221	0.0142408	0.0882168	2.74021	1.60832e-05	0.000300569	1.06961	0.582814	1	1.88825	0.00149648	0.127677	no
Spruce_26322	WS0262_A10	WS0051_P23	WS0262_A10	WS0262_A10.1	NULL	NULL	NULL	NULL	NULL	NULL	NULL	NULL	True	True	False	False	2.86609	0.000718964	0.00816333	4.821	3.10631e-07	1.63152e-05	1.12139	0.536023	1	1.88628	0.00156233	0.131747	no
Spruce_19702	BT106099	WS01028_H14	NA	NA	PF00141	Peroxidase	UG|Pta|gb|DR069584	Transcribed locus, weakly similar to NP_177313.1 peroxidase 12 (PER12) (P12) (PRXR6) [Arabidopsis thaliana]	XP_002306715	predicted protein	AT1G71695	peroxidase 12 (PER12) (P12) (PRXR6)	True	True	False	False	2.53084	0.000485487	0.00600211	4.76389	6.92683e-10	2.99373e-07	1			1.88234	0.00605899	0.271586	no
Spruce_14119	BT102407	GQ0191_G23	GQ0191_G23	GQ0191_G23.1	PF03171	2OG-Fe(II) oxygenase superfamily	UG|Pta|gb|DR060242	Transcribed locus, weakly similar to NP_173145.1 SRG1 (SENESCENCE-RELATED GENE 1); oxidoreductase, acting on paired donors, with incorporation or reduction of molecular oxygen, 2-oxoglutarate as one donor, and incorporation of one atom each of oxygen into both donors [Arabidopsis thaliana]	XP_002315563	predicted protein	AT3G21420	oxidoreductase, 2OG-Fe(II) oxygenase family protein	True	True	False	False	5.32448	8.80366e-06	0.000282138	10.0165	3.52813e-07	1.78425e-05	1			1.88121	0.023567	0.513433	no
Spruce_16337	BT118790	GQ04012_J15	GQ03312_F11	GQ03312_F11.1	NULL	NULL	NULL	NULL	NULL	NULL	NULL	NULL	True	True	False	False	3.84192	0.000861536	0.00947101	3.4069	0.000188551	0.00206711	2.12105	0.00291965	0.4646	1.88088	0.0461461	0.687627	no
Spruce_18885	BT106443	GQ03001_N13	GQ03001_N13	GQ03001_N13.1	NULL	NULL	UG|Pta|gb|CF473121	Transcribed locus	NULL	NULL	NULL	NULL	True	True	False	False	4.07573	0.00342874	0.0286343	4.70143	2.35477e-07	1.33026e-05	1.62718	0.00439145	0.5833	1.87699	0.0958335	0.95404	no
Spruce_21345	BT107582	GQ03813_K01	GQ03109_K04	GQ03109_K04.1	PF08240	Alcohol dehydrogenase GroES-like domain	UG|Pta|gb|CO161133	Transcribed locus, moderately similar to NP_193037.1 oxidoreductase, zinc-binding dehydrogenase family protein [Arabidopsis thaliana]	XP_002300061	predicted protein	AT4G13010	oxidoreductase, zinc-binding dehydrogenase family protein	False	True	False	False	1.4217	0.118573	0.459319	2.09823	0.000219077	0.00233334	1.26975	0.155297	1	1.87398	0.00728411	0.295532	no
Spruce_06720	BT111320	WS03934_G07	NA	NA	NULL	NULL	UG|Pta|gb|DR691406	Transcribed locus, weakly similar to XP_001767568.1 predicted protein [Physcomitrella patens subsp. patens]	NULL	NULL	NULL	NULL	False	True	False	True	1			1.86901	3.58477e-06	9.62646e-05	1			1.86901	3.58477e-06	0.00460915	no
Spruce_07996	BT113872	GQ03503_H18	GQ03503_H18	GQ03503_H18.2	NULL	NULL	NULL	NULL	NULL	NULL	NULL	NULL	False	True	False	False	1.21541	0.027137	0.147554	2.2707	3.26335e-05	0.0005258	1			1.86825	0.000910973	0.0980291	no
Spruce_12144	BT104452	GQ02810_I18	GQ02810_I18	GQ02810_I18.1	PF02798	Glutathione S-transferase, N-terminal domain	UG|Pta|gb|DR117529	Transcribed locus, moderately similar to NP_001054470.1 Os05g0116100 [Oryza sativa (japonica cultivar-group)]	XP_002301702	predicted protein	AT5G16710	DHAR3 (dehydroascorbate reductase 1); glutathione dehydrogenase (ascorbate)	True	True	False	False	-3.45209	0.000505173	0.00619073	-1.96917	0.000720806	0.00606534	1.0643	0.744738	1	1.8658	0.00753735	0.303432	no
Spruce_15106	BT100513	GQ02814_E01	GQ0023_I05	GQ0023_I05.1	PF02330	Mitochondrial glycoprotein	UG|Pta|gb|DR163192	Transcribed locus, weakly similar to NP_195825.1 mitochondrial glycoprotein family protein / MAM33 family protein [Arabidopsis thaliana]	XP_002322920	predicted protein	AT5G02050	mitochondrial glycoprotein family protein / MAM33 family protein	True	False	False	False	-2.24407	0.00240477	0.0214659	-1.37248	0.164456	0.542236	1.14028	0.6043	1	1.86441	0.00163288	0.134239	no
Spruce_18323	BT104449	GQ02810_I06	GQ02810_I06	GQ02810_I06.1	NULL	NULL	UG|Pta|gb|CF398546	Transcribed locus	NULL	NULL	NULL	NULL	False	True	False	False	-2.32712	0.0196308	0.114081	-2.1212	0.00123209	0.00943636	1.69756	0.0829925	1	1.86235	0.0117862	0.376299	no
Spruce_08205	BT119378	GQ04104_N19	GQ04104_N19	GQ04104_N19.1	PF01293	Phosphoenolpyruvate carboxykinase	UG|Pta|gb|DN446297	Transcribed locus, moderately similar to NP_680468.1 PCK2/PEPCK (PHOSPHOENOLPYRUVATE CARBOXYKINASE 2); ATP binding / phosphoenolpyruvate carboxykinase (ATP) [Arabidopsis thaliana]	XP_002302349	predicted protein	AT5G65690	PCK2 (PHOSPHOENOLPYRUVATE CARBOXYKINASE 2); ATP binding / phosphoenolpyruvate carboxykinase (ATP)/ phosphoenolpyruvate carboxykinase/ purine nucleotide binding	True	False	False	False	2.26176	0.000471266	0.00586203	2.22867	0.0441452	0.186662	1.88817	0.0430235	1	1.86054	0.0391547	0.643441	no
Spruce_03422	GQ04010_E15	GQ04010_E15	GQ04010_E15	GQ04010_E15.2	PF00504	Chlorophyll A-B binding protein	UG|Pta|gb|CO361171	Transcribed locus, moderately similar to NP_191049.1 LHCA1; chlorophyll binding [Arabidopsis thaliana]	XP_002312019	light-harvesting complex I protein Lhca1	AT3G54890	LHCA1; chlorophyll binding	True	False	False	False	-1.54189	0.00632687	0.0465913	1.12029	0.27684	0.823882	1.07221	0.557069	1	1.8521	0.000314199	0.0528775	no
Spruce_28215	BT106029	WS02750_M12	NA	NA	PF06179	Surfeit locus protein 5	UG|Pta|gb|DR057578	Transcribed locus, weakly similar to XP_001768317.1 predicted protein [Physcomitrella patens subsp. patens]	XP_002312218	predicted protein	AT1G16430	surfeit locus protein 5 family protein / SURF5 family protein	True	False	False	False	-1.76562	0.0033332	0.0279891	-1.13566	0.204307	0.643749	1.19008	0.156529	1	1.85022	0.00104437	0.103646	no
Spruce_11524	BT114431	GQ03514_G16	GQ03514_G16	GQ03514_G16.1	NULL	NULL	UG|Pta|gb|DR091289	Transcribed locus, moderately similar to NP_195753.1 PDC3 (PYRUVATE DECARBOXYLASE-3); pyruvate decarboxylase [Arabidopsis thaliana]	XP_002316894	predicted protein	NULL	NULL	True	True	False	False	-3.7533	0.000393713	0.00512784	-2.25646	0.00261888	0.0176112	1.1074	0.663809	1	1.842	0.012474	0.385574	no
Spruce_14305	GQ02814_E11	GQ02814_E11	GQ02814_E11	GQ02814_E11.2	PF03949	Malic enzyme, NAD binding domain	UG|Pta|gb|CV032430	Transcribed locus, moderately similar to NP_179580.1 ATNADP-ME1 (NADP-MALIC ENZYME 1); malate dehydrogenase (oxaloacetate-decarboxylating) (NADP+)/ malic enzyme/ oxidoreductase, acting on NADH or NADPH, NAD or NADP as acceptor [Arabidopsis thaliana]	XP_002298241	predicted protein	AT1G79750	ATNADP-ME4 (NADP-malic enzyme 4); malate dehydrogenase (oxaloacetate-decarboxylating) (NADP+)/ malic enzyme/ oxidoreductase, acting on NADH or NADPH, NAD or NADP as acceptor	False	True	False	False	1.21228	0.0738991	0.319019	2.06487	0.000269061	0.00274127	1.08137	0.336411	1	1.84188	0.00150245	0.127677	no
Spruce_12467	BT113967	GQ03505_J19	GQ03505_J19	GQ03505_J19.1	NULL	NULL	UG|Pta|gb|CX652845	Transcribed locus	NULL	NULL	NULL	NULL	True	True	False	False	2.50049	4.53052e-05	0.000964751	4.37943	2.20341e-07	1.28468e-05	1.0507	0.400147	1	1.84023	0.00206348	0.150448	no
Spruce_17827	BT115241	GQ03612_F06	GQ03612_F06	GQ03612_F06.1	NULL	NULL	UG|Pta|gb|CV138150	Transcribed locus, moderately similar to NP_190189.1 HTB11; DNA binding [Arabidopsis thaliana]	XP_002315342	histone H2	AT3G45980	HTB9; DNA binding	True	True	False	True	-3.98744	3.56516e-05	0.000808171	-2.10864	1.14671e-06	4.19816e-05	-1.02787	0.866422	1	1.83973	6.52878e-05	0.0207076	no
Spruce_28944	GQ01811_B04	GQ0193_C12	GQ01811_B04	GQ01811_B04.2	PF00560	Leucine Rich Repeat	UG|Pta|gb|DN445986	Transcribed locus, weakly similar to NP_683486.1 leucine-rich repeat family protein [Arabidopsis thaliana]	XP_002334784	predicted protein	AT1G69545	leucine-rich repeat family protein	False	False	False	True	-1.00829	0.89476	1	-1.23911	0.317496	0.882587	2.25866	0.00344296	0.485397	1.83792	1.86641e-05	0.0107132	no
Spruce_25532	BT113598	GQ03414_H23	GQ03414_H23	GQ03414_H23.1	NULL	NULL	UG|Pta|gb|DR014954	Transcribed locus	XP_002328984	predicted protein	AT3G03150	unknown protein	True	True	False	False	2.65692	0.000156396	0.0025275	4.61847	1.44361e-07	9.68755e-06	1.0555	0.409685	1	1.83476	0.00531424	0.253444	no
Spruce_21452	BT108144	GQ03117_G05	GQ03117_G05	GQ03117_G05.1	NULL	NULL	NULL	NULL	NULL	NULL	NULL	NULL	True	True	True	False	2.33798	5.39396e-05	0.00110225	1.91313	0.000176825	0.00196026	2.23951	1.26269e-06	0.0040588	1.83255	0.00190121	0.146905	no
Spruce_09850	BT113641	GQ03415_P13	GQ03415_P13	GQ03415_P13.1	NULL	NULL	NULL	NULL	NULL	NULL	NULL	NULL	True	True	False	False	3.73102	0.00128102	0.0129651	2.8176	0.00123519	0.00945332	2.41599	0.015929	0.926384	1.82451	0.0124917	0.385622	no
Spruce_29556	BT115372	GQ03615_C08	GQ03615_C08	GQ03615_C08.1	NULL	NULL	UG|Pta|gb|DR682373	Transcribed locus	NULL	NULL	NULL	NULL	False	True	False	False	1.23678	0.0843267	0.352621	1.76196	0.00148784	0.0110349	1.28059	0.0535035	1	1.82438	0.000960743	0.100258	no
Spruce_29464	BT118492	GQ04006_O15	GQ04006_O15	GQ04006_O15.2	NULL	NULL	UG|Pta|gb|DT624725	Transcribed locus, moderately similar to NP_001063625.1 Os09g0509000 [Oryza sativa (japonica cultivar-group)]	XP_002316870	predicted protein	AT3G15000	LOCATED IN: mitochondrion; EXPRESSED IN: 23 plant structures; EXPRESSED DURING: 13 growth stages; BEST Arabidopsis thaliana protein match is: plastid developmental protein DAG, putative (TAIR:AT3G06790.2); Has 50779 Blast hits to 24732 proteins in 941 species: Archae - 10; Bacteria - 4862; Metazoa - 25623; Fungi - 7071; Plants - 6957; Viruses - 900; Other Eukaryotes - 5356 (source: NCBI BLink).	True	False	False	False	-1.64597	0.00567359	0.0426501	-1.38142	0.0382683	0.165903	1.53045	0.00825305	0.756994	1.82354	0.00273395	0.180507	no
Spruce_32142	BT111380	WS01025_P08	NA	NA	PF03936	Terpene synthase family, metal binding domain	UG|Pta|gb|DR015595	Transcribed locus, weakly similar to NP_193406.3 lyase/ magnesium ion binding [Arabidopsis thaliana]	XP_002309850	predicted protein	AT4G16730	lyase/ magnesium ion binding	True	True	False	False	7.46273	2.57538e-06	0.000115136	13.6063	8.83985e-10	3.54689e-07	1			1.82323	0.0132019	0.394389	no
Spruce_14444	BT118533	GQ04007_H03	GQ04007_H03	GQ04007_H03.1	NULL	NULL	UG|Pta|gb|CO201457	Transcribed locus, moderately similar to NP_001055104.1 Os05g0292800 [Oryza sativa (japonica cultivar-group)]	XP_002309074	HLIP/One helix protein	AT5G02120	OHP (ONE HELIX PROTEIN)	True	False	False	False	-1.94068	0.000978752	0.010487	-1.17221	0.229788	0.709947	1.10026	0.516992	1	1.82157	0.000631513	0.0768914	no
Spruce_30263	BT111301	GQ03235_L08	GQ03235_L08	GQ03235_L08.1	PF01486	K-box region	UG|Pta|gb|DR016118	Transcribed locus, weakly similar to NP_182090.1 AGL20 (AGAMOUS-LIKE 20); transcription factor [Arabidopsis thaliana]	XP_002320747	MIKC mads-box transcription factor PTM5	AT2G45660	AGL20 (AGAMOUS-LIKE 20); transcription factor	False	True	False	False	1.45069	0.0582612	0.265826	2.75426	1.38054e-05	0.00026781	-1.04422	0.79613	1	1.81819	0.000953676	0.100258	no
Spruce_16635	BT100806	GQ0045_H05	GQ0045_H05	GQ0045_H05.1	NULL	NULL	NULL	NULL	NULL	NULL	NULL	NULL	True	True	False	False	3.48131	0.00272516	0.0237604	5.12852	2.32491e-06	6.9821e-05	1.23168	0.412516	1	1.81445	0.0242334	0.519651	no
Spruce_05737	BT115583	GQ03701_P04	GQ03701_P04	GQ03701_P04.1	NULL	NULL	UG|Pta|gb|CX652845	Transcribed locus	NULL	NULL	NULL	NULL	True	True	False	False	2.16273	0.000128831	0.00216928	3.9195	4.53545e-09	1.03395e-06	1			1.81229	0.00134195	0.11955	no
Spruce_00859	BT103776	GQ02801_P03	GQ02801_P03	GQ02801_P03.1	NULL	NULL	UG|Pta|gb|DT635044	Transcribed locus	NULL	NULL	NULL	NULL	True	True	False	False	-3.37362	0.000187933	0.00291129	-2.83021	5.33117e-05	0.000766049	1.51862	0.0171198	0.949518	1.8102	0.0117912	0.376299	no
Spruce_26245	BT117293	WS01017_J12	NA	NA	PF00232	Glycosyl hydrolase family 1	UG|Pta|gb|CO164857	Transcribed locus, moderately similar to NP_173978.1 glycosyl hydrolase family 1 protein [Arabidopsis thaliana]	XP_002311330	predicted protein	AT1G26560	BGLU40 (BETA GLUCOSIDASE 40); catalytic/ cation binding / hydrolase, hydrolyzing O-glycosyl compounds	False	True	False	False	1.68126	0.0122268	0.0781506	3.0346	7.07853e-08	5.87871e-06	1			1.80496	0.00889899	0.330254	no
Spruce_21689	BT102943	WS0293_M04	NA	NA	PF07859	alpha/beta hydrolase fold	UG|Pta|gb|DT625935	Transcribed locus, weakly similar to NP_196275.1 hydrolase [Arabidopsis thaliana]	XP_002309272	predicted protein	AT5G06570	hydrolase	False	True	False	True	1.00163	0.991071	1	2.56517	3.78899e-06	0.000100324	-1.42059	0.0399226	1	1.80277	8.56985e-05	0.0243778	no
Spruce_22388	BT117135	GQ03813_H18	GQ03813_H18	GQ03813_H18.2	PF01485	IBR domain	UG|Pta|gb|DR052914	Transcribed locus, weakly similar to NP_190133.1 zinc finger protein-related [Arabidopsis thaliana]	XP_002322352	predicted protein	AT3G14250	protein binding / zinc ion binding	False	True	False	False	1.38452	0.15153	0.543896	2.06399	0.00245774	0.0166917	1.20715	0.150862	1	1.79958	0.0377616	0.640195	no
Spruce_22249	BT115443	WS0291_I15	NA	NA	PF00338	Ribosomal protein S10p/S20e	UG|Pta|gb|DR011048	Transcribed locus, moderately similar to XP_001784545.1 predicted protein [Physcomitrella patens subsp. patens]	XP_002321843	predicted protein	AT5G62300	40S ribosomal protein S20 (RPS20C)	False	True	False	False	-1.50278	0.0615063	0.277326	-2.36237	0.00146934	0.0109128	2.82839	0.00213394	0.396494	1.79924	0.000986873	0.101072	no
Spruce_24784	BT118292	GQ04004_M04	GQ04004_M04	GQ04004_M04.1	PF08542	Replication factor C	UG|Pta|gb|DR683301	Transcribed locus, moderately similar to NP_564148.1 EMB1968 (EMBRYO DEFECTIVE 1968); ATPase [Arabidopsis thaliana]	XP_002307456	predicted protein	AT1G21690	emb1968 (embryo defective 1968); ATP binding / ATPase/ DNA binding / DNA clamp loader/ nucleoside-triphosphatase/ nucleotide binding	True	False	False	False	-2.65266	0.00356749	0.0295321	-1.23106	0.23166	0.714221	-1.19868	0.504307	1	1.79762	0.00166173	0.135165	no
Spruce_17270	WS03410_O13	WS03410_O13	WS03410_O13	WS03410_O13.1	NULL	NULL	UG|Pta|gb|CX649631	Transcribed locus	NULL	NULL	NULL	NULL	True	True	False	True	7.7666	1.42245e-10	1.90478e-07	11.4313	7.9061e-09	1.41974e-06	1.22063	0.0265457	1	1.79659	0.000107251	0.0275797	no
Spruce_07278	BT110781	WS0287_P15	NA	NA	NULL	NULL	NULL	NULL	NULL	NULL	NULL	NULL	False	True	False	False	1.18868	0.396611	0.972587	1.89925	0.00532704	0.0320961	1.12395	0.566369	1	1.79582	0.00790476	0.310675	no
Spruce_21067	BT119537	GQ04106_N12	GQ04106_N12	GQ04106_N12.1	NULL	NULL	UG|Pta|gb|DR012959	Transcribed locus, moderately similar to NP_001062531.1 Os08g0564500 [Oryza sativa (japonica cultivar-group)]	XP_002326198	predicted protein	AT2G36930	zinc finger (C2H2 type) family protein	False	True	False	True	-1.17279	0.240757	0.757015	1.43272	0.000110578	0.00135562	1.06757	0.573072	1	1.79383	6.8904e-05	0.0212966	no
Spruce_06490	BT102491	GQ0195_F20	GQ0195_F20	GQ0195_F20.1	PF02893	GRAM domain	UG|Pta|gb|CV146093	Transcribed locus, weakly similar to NP_196824.1 GRAM domain-containing protein / ABA-responsive protein-related [Arabidopsis thaliana]	XP_002303758	predicted protein	AT5G13200	GRAM domain-containing protein / ABA-responsive protein-related	True	True	False	False	5.38896	7.02485e-07	4.71413e-05	9.66282	6.7293e-07	2.83495e-05	1			1.79308	0.0205461	0.482867	no
Spruce_27315	BT102693	GQ02011_F01	GQ02011_F01	GQ02011_F01.1	PF01248	Ribosomal protein L7Ae/L30e/S12e/Gadd45 family	UG|Pta|gb|CO363696	Transcribed locus, moderately similar to NP_001057374.1 Os06g0274200 [Oryza sativa (japonica cultivar-group)]	XP_002311407	predicted protein	AT5G08180	ribosomal protein L7Ae/L30e/S12e/Gadd45 family protein	True	True	False	False	-4.52044	0.000500879	0.00614279	-3.21859	0.00302848	0.0199687	1.27408	0.447899	1	1.78943	0.0417942	0.661463	no
Spruce_18820	BT117093	GQ03812_K10	GQ03812_K10	GQ03812_K10.1	NULL	NULL	UG|Pta|gb|DT635569	Transcribed locus, moderately similar to XP_001783176.1 predicted protein [Physcomitrella patens subsp. patens]	NULL	NULL	NULL	NULL	False	True	False	True	1.01491	0.346593	0.871336	1.81592	1.56222e-06	5.22325e-05	1			1.78925	2.68545e-06	0.00392369	no
Spruce_28996	GQ02011_H01	GQ02011_H01	GQ02011_H01	GQ02011_H01.1	PF00891	O-methyltransferase	UG|Pta|gb|DR384933	Transcribed locus, weakly similar to NP_177876.1 O-methyltransferase family 2 protein [Arabidopsis thaliana]	XP_002329411	alkaloid o-methyltransferase related	AT5G54160	ATOMT1 (O-METHYLTRANSFERASE 1); caffeate O-methyltransferase/ myricetin 3'-O-methyltransferase/ quercetin 3-O-methyltransferase	True	True	False	False	2.46233	0.00498764	0.0385947	4.40226	2.55772e-06	7.48092e-05	1			1.78784	0.0611232	0.787473	no
Spruce_27058	BT106303	GQ02906_O17	GQ02906_O17	GQ02906_O17.1	NULL	NULL	UG|Pta|gb|DT635405	Transcribed locus, weakly similar to XP_001784140.1 predicted protein [Physcomitrella patens subsp. patens]	XP_002321931	predicted protein	AT3G58660	60S ribosomal protein-related	True	True	False	False	-2.41548	0.000209391	0.00316736	-1.8576	0.000603652	0.00525136	1.37485	0.0105162	0.826492	1.78775	0.00482928	0.241501	no
Spruce_17909	BT110637	GQ03224_L18	GQ03224_L18	GQ03224_L18.1	PF09713	Plant protein 1589 of unknown function (A_thal_3526)	UG|Pta|gb|DN615446	Transcribed locus, weakly similar to NP_191084.1 unknown protein [Arabidopsis thaliana]	XP_002315690	predicted protein	AT3G55240	Overexpression leads to PEL (Pseudo-Etiolation in Light) phenotype.	False	True	False	False	1.07397	0.346593	0.871336	1.91631	7.49441e-05	0.00099793	1			1.78433	0.00090514	0.0979624	no
Spruce_27132	BT101031	GQ03812_H04	GQ0065_A10	GQ0065_A10.1	PF03018	Dirigent-like protein	UG|Pta|gb|DR744593	Transcribed locus, weakly similar to NP_850009.1 disease resistance-responsive protein-related / dirigent protein-related [Arabidopsis thaliana]	XP_002309288	predicted protein	AT1G65870	disease resistance-responsive family protein	False	True	False	False	-1.04762	0.85577	1	2.50268	0.0027047	0.0181275	-1.4731	0.0979505	1	1.77983	0.0531651	0.736928	no
Spruce_19578	BT107782	WS02723_L16	NA	NA	PF08240	Alcohol dehydrogenase GroES-like domain	UG|Pta|gb|CO163150	Transcribed locus, weakly similar to NP_200010.1 sorbitol dehydrogenase, putative / L-iditol 2-dehydrogenase, putative [Arabidopsis thaliana]	XP_002318247	predicted protein	AT5G51970	sorbitol dehydrogenase, putative / L-iditol 2-dehydrogenase, putative	False	True	False	False	-1.07595	0.421763	1	1.66828	0.0030789	0.0202265	-1.01206	0.907562	1	1.77359	0.000890923	0.0967494	no
Spruce_08795	BT107666	GQ03111_D11	GQ03111_D11	GQ03111_D11.1	PF04734	Neutral/alkaline non-lysosomal ceramidase	UG|Pta|gb|CO363641	Transcribed locus, weakly similar to NP_181337.2 ceramidase family protein [Arabidopsis thaliana]	XP_002322952	predicted protein	AT5G58980	ceramidase family protein	False	True	False	False	1.27274	0.0907415	0.373278	1.30709	0.00894288	0.0489794	1.72529	0.000516702	0.180531	1.77185	0.000867296	0.0948244	no
Spruce_06425	BT118210	GQ04003_K10	GQ04003_K10	GQ04003_K10.1	PF06351	Allene oxide cyclase	UG|Pta|gb|DR021636	Transcribed locus, strongly similar to NP_033022.1 RAB1, member RAS oncogene family [Mus musculus]	XP_002311440	predicted protein	AT3G25760	AOC1 (ALLENE OXIDE CYCLASE 1); allene-oxide cyclase	False	True	False	False	-1.51749	0.0306749	0.162708	1.36332	0.00535858	0.0322498	-1.17015	0.253153	1	1.768	0.00190602	0.146924	no
Spruce_07292	BT110928	WS0108_I06	NA	NA	PF08523	Multiprotein bridging factor 1	UG|Pta|gb|CO368043	Transcribed locus, weakly similar to NP_189093.1 ATMBF1C/MBF1C (MULTIPROTEIN BRIDGING FACTOR 1C); DNA binding / transcription coactivator/ transcription factor [Arabidopsis thaliana]	XP_002324409	predicted protein	AT3G24500	MBF1C (MULTIPROTEIN BRIDGING FACTOR 1C); DNA binding / transcription coactivator/ transcription factor	True	True	False	False	4.0234	4.41616e-05	0.000946986	7.08027	1.00015e-08	1.65716e-06	1			1.75977	0.0188535	0.464321	no
Spruce_20279	GQ03516_G10	GQ03516_G10	GQ03516_G10	GQ03516_G10.3	NULL	NULL	NULL	NULL	NULL	NULL	NULL	NULL	True	True	False	False	7.82735	1.07549e-05	0.000324912	9.32218	1.07251e-07	7.87098e-06	1.47682	0.050787	1	1.75886	0.0136935	0.399888	no
Spruce_14316	BT113457	GQ03409_D18	GQ03409_D18	GQ03409_D18.1	NULL	NULL	UG|Pta|gb|DR059534	Transcribed locus, weakly similar to XP_001780555.1 predicted protein [Physcomitrella patens subsp. patens]	NULL	NULL	NULL	NULL	False	True	False	False	1.0938	0.0511957	0.24044	1.90559	0.000108337	0.00133425	1.00934	0.346593	1	1.75844	0.000459109	0.0650114	no
Spruce_03589	BT116883	WS02712_K03	NA	NA	PF00257	Dehydrin	UG|Pta|gb|CK604170	Transcribed locus	NULL	NULL	NULL	NULL	False	True	False	False	3.04265	0.0356007	0.182483	3.4569	0.000832104	0.00684245	1.5477	0.282072	1	1.75842	0.124353	1	no
Spruce_14491	BT102231	GQ0171_F15	GQ0171_F15	GQ0171_F15.1	PF02704	Gibberellin regulated protein	UG|Pta|gb|DN448327	Transcribed locus, weakly similar to NP_196996.1 gibberellin-regulated family protein [Arabidopsis thaliana]	XP_002321566	predicted protein	AT5G14920	gibberellin-regulated family protein	True	True	False	False	-7.10527	0.00317039	0.0268286	-6.65815	0.000771885	0.00642784	1.64398	0.208689	1	1.75438	0.265469	1	no
Spruce_10053	BT109649	GQ03211_A21	GQ03211_A21	GQ03211_A21.1	PF08661	Replication factor A protein 3	UG|Pta|gb|DR688639	Transcribed locus, weakly similar to NP_567560.2 unknown protein [Arabidopsis thaliana]	XP_002333759	predicted protein	AT4G18590	FUNCTIONS IN: molecular_function unknown; INVOLVED IN: biological_process unknown; LOCATED IN: cellular_component unknown; EXPRESSED IN: 23 plant structures; EXPRESSED DURING: 13 growth stages; CONTAINS InterPro DOMAIN/s: Replication factor A protein 3 (InterPro:IPR013970), Nucleic acid-binding, OB-fold-like (InterPro:IPR016027); BEST Arabidopsis thaliana protein match is: unknown protein (TAIR:A…	True	True	False	False	-2.35913	0.000357878	0.0047379	-1.97447	0.000126097	0.00150847	1.46805	0.0262854	1	1.75404	0.000662412	0.0791546	no
Spruce_05444	BT111717	WS03939_G09	NA	NA	NULL	NULL	UG|Pta|gb|DR023541	Transcribed locus, weakly similar to XP_001767617.1 predicted protein [Physcomitrella patens subsp. patens]	XP_002317122	nbs-lrr resistance protein	AT1G69545	leucine-rich repeat family protein	True	False	False	False	-1.78517	0.00448704	0.0353931	-1.36966	0.0491622	0.203381	1.34552	0.120989	1	1.75371	0.00071044	0.0825959	no
Spruce_07370	BT114845	WS03816_B09	NA	NA	PF03088	Strictosidine synthase	UG|Pta|gb|CO167438	Transcribed locus, weakly similar to NP_001060260.1 Os07g0614000 [Oryza sativa (japonica cultivar-group)]	XP_002306422	predicted protein	AT3G51430	YLS2; strictosidine synthase	False	True	False	False	-1.0269	0.780586	1	1.55128	0.00402359	0.0253199	1.09898	0.413014	1	1.75069	0.000318835	0.0533782	no
Spruce_07678	BT104260	GQ02808_F15	GQ02808_F15	GQ02808_F15.1	PF03171	2OG-Fe(II) oxygenase superfamily	UG|Pta|gb|DR684236	Transcribed locus, weakly similar to NP_565154.1 1-aminocyclopropane-1-carboxylate oxidase, putative / ACC oxidase, putative [Arabidopsis thaliana]	XP_002331528	1-aminocyclopropane-1-carboxylate	AT1G77330	1-aminocyclopropane-1-carboxylate oxidase, putative / ACC oxidase, putative	False	True	False	False	2.57464	0.0102542	0.0684123	2.90493	0.0054374	0.0325899	1.55074	0.230788	1	1.74967	0.0307705	0.586985	no
Spruce_21578	WS03214_L11	WS03214_L11	WS03214_L11	WS03214_L11.1	PF00005	ABC transporter	UG|Pta|gb|DN460772	Transcribed locus, moderately similar to NP_176961.1 ATNAP3 (Arabidopsis thaliana non-intrinsic ABC protein 3)	XP_002325227	predicted protein	AT1G67940	ATNAP3; transporter	True	True	False	False	3.3635	1.15497e-06	6.49043e-05	5.91691	5.96756e-07	2.60794e-05	-1.0055	0.346593	1	1.74952	0.00717177	0.293207	no
Spruce_03683	BT102922	GQ03613_J03	GQ0203_E18	GQ0203_E18.1	PF08152	GUCT (NUC152) domain	UG|Pta|gb|CO360909	Transcribed locus, weakly similar to XP_001702450.1 RNA helicase [Chlamydomonas reinhardtii]	XP_002322430	predicted protein	AT5G62190	PRH75; ATP-dependent helicase/ DEAD/H-box RNA helicase binding	False	True	False	False	-2.41589	0.0152117	0.0931361	-2.26988	0.000362541	0.0034797	1.64355	0.0197535	0.983279	1.74927	0.0711348	0.840955	no
Spruce_21379	BT104724	GQ02814_B05	GQ02814_B05	GQ02814_B05.1	PF01230	HIT domain	UG|Pta|gb|DR689984	Transcribed locus, moderately similar to NP_567038.1 zinc-binding protein, putative / protein kinase C inhibitor, putative [Arabidopsis thaliana]	XP_002323194	predicted protein	AT3G56490	zinc-binding protein, putative / protein kinase C inhibitor, putative	False	True	False	False	1.35261	0.147235	0.534408	2.09296	0.00024605	0.00256321	1.12766	0.532684	1	1.7449	0.00205502	0.150448	no
Spruce_02809	GQ01303_F12	GQ01303_F12	GQ01303_F12	GQ01303_F12.1	PF00657	GDSL-like Lipase/Acylhydrolase	UG|Pta|gb|DR160702	Transcribed locus, weakly similar to XP_001774782.1 predicted protein [Physcomitrella patens subsp. patens]	XP_002310421	predicted protein	AT1G71120	GLIP6; carboxylesterase/ lipase	False	True	False	False	2.60335	0.00786583	0.0555447	4.53925	1.5631e-07	1.03645e-05	1			1.74362	0.0881772	0.919441	no
Spruce_09730	BT112361	GQ03313_N24	GQ03313_N24	GQ03313_N24.1	PF04674	Phosphate-induced protein 1 conserved region	UG|Pta|gb|DT639101	Transcribed locus, weakly similar to NP_201231.1 phosphate-responsive protein, putative [Arabidopsis thaliana]	XP_002307366	predicted protein	AT5G64260	EXL2 (EXORDIUM LIKE 2)	True	True	False	False	-2.37766	0.00124292	0.0126672	-2.30251	0.00652544	0.0379356	1.68817	0.0340041	1	1.74327	0.0264426	0.544717	no
Spruce_05140	BT117919	GQ01313_F04	GQ01313_F04	GQ01313_F04.1	NULL	NULL	UG|Pta|gb|DR095129	Transcribed locus, moderately similar to NP_001061018.1 Os08g0155000 [Oryza sativa (japonica cultivar-group)]	NULL	NULL	NULL	NULL	True	True	False	False	-5.59377	0.000575007	0.00688125	-6.2351	0.000383752	0.00363874	1.94254	0.102156	1	1.74273	0.0635047	0.799567	no
Spruce_27289	BT116501	GQ03719_O06	GQ03719_O06	GQ03719_O06.1	NULL	NULL	UG|Pta|gb|CX652845	Transcribed locus	NULL	NULL	NULL	NULL	False	True	False	False	1.21249	0.0115836	0.0749632	2.11179	0.00044346	0.00408792	1			1.74171	0.00475146	0.240956	no
Spruce_24565	BT111591	GQ03301_A02	GQ03301_A02	GQ03301_A02.1	PF08784	Replication protein A C terminal	UG|Pta|gb|DT632764	Transcribed locus, weakly similar to XP_001783243.1 predicted protein [Physcomitrella patens subsp. patens]	XP_002330767	predicted protein	AT3G02920	replication protein-related	True	True	False	False	-3.01272	0.000109727	0.00191689	-2.13742	0.00051285	0.00460958	1.23512	0.20416	1	1.74091	0.00425766	0.227718	no
Spruce_11754	BT116140	WS02716_G18	NA	NA	PF00657	GDSL-like Lipase/Acylhydrolase	UG|Pta|gb|CO173165	Transcribed locus, weakly similar to NP_197672.1 GDSL-motif lipase, putative [Arabidopsis thaliana]	XP_002326231	predicted protein	AT5G22810	GDSL-motif lipase, putative	False	True	False	False	1.3794	0.181257	0.616673	2.22665	0.00036501	0.00349714	1.07521	0.558928	1	1.73562	0.042848	0.669503	no
Spruce_16303	BT106870	GQ03012_J09	GQ03012_J09	GQ03012_J09.2	PF00378	Enoyl-CoA hydratase/isomerase family	UG|Pta|gb|DR690030	Transcribed locus, weakly similar to NP_172142.2 enoyl-CoA hydratase/isomerase family protein [Arabidopsis thaliana]	XP_002300870	predicted protein	AT1G06550	enoyl-CoA hydratase/isomerase family protein	True	True	False	True	-3.36897	4.67634e-06	0.000177469	-2.11911	0.000169908	0.00190297	1.08791	0.544779	1	1.72956	0.000257552	0.0478722	no
Spruce_11316	BT115725	WS01021_E14	NA	NA	NULL	NULL	UG|Pta|gb|CO166804	Transcribed locus	NULL	NULL	NULL	NULL	True	True	False	False	2.6067	6.91193e-05	0.00134327	4.48841	4.30738e-06	0.000110677	1			1.72188	0.0199088	0.476507	no
Spruce_09522	BT112916	GQ03322_L14	GQ03322_L14	GQ03322_L14.1	PF00560	Leucine Rich Repeat	UG|Pta|gb|DR385013	Transcribed locus, weakly similar to XP_001777752.1 predicted protein [Physcomitrella patens subsp. patens]	XP_002317122	nbs-lrr resistance protein	AT3G44670	ATP binding / nucleoside-triphosphatase/ nucleotide binding / protein binding / transmembrane receptor	False	False	False	True	1.26544	0.0289734	0.155376	1.09584	0.323982	0.882587	1.98466	8.72151e-05	0.0637146	1.71867	0.000152007	0.0346947	no
Spruce_02556	BT115892	WS0298_B19	NA	NA	PF00153	Mitochondrial carrier protein	UG|Pta|gb|DT626283	Transcribed locus, moderately similar to NP_179836.1 mitochondrial substrate carrier family protein [Arabidopsis thaliana]	XP_002302335	predicted protein	AT2G22500	UCP5 (UNCOUPLING PROTEIN 5); binding	True	True	False	False	-3.9006	0.000110715	0.00192882	-2.17676	6.25829e-05	0.000867845	-1.04633	0.824514	1	1.71258	0.000471681	0.0659205	no
Spruce_12882	BT116498	WS02715_F24	NA	NA	NULL	NULL	UG|Pta|gb|BM158463	Transcribed locus	NULL	NULL	NULL	NULL	False	True	False	False	1.65909	0.0875625	0.362801	2.59471	2.57676e-05	0.000436623	1.09496	0.726376	1	1.71244	0.00351389	0.205365	no
Spruce_25184	BT118829	GQ04010_L17	GQ04010_L17	GQ04010_L17.1	PF03479	Domain of unknown function (DUF296)	UG|Pta|gb|DR685084	Transcribed locus, weakly similar to NP_565769.1 DNA-binding family protein / AT-hook protein 1 (AHP1) [Arabidopsis thaliana]	XP_002300624	predicted protein	AT2G33620	DNA-binding family protein / AT-hook protein 1 (AHP1)	True	True	False	False	-3.1129	6.25387e-05	0.00124628	-2.4787	9.43191e-06	0.000201985	1.36334	0.0153903	0.915906	1.71216	0.00561071	0.259363	no
Spruce_26774	WS03712_D10	WS03712_D10	NA	NA	NULL	NULL	NULL	NULL	NULL	NULL	NULL	NULL	True	True	False	False	2.62562	4.78895e-06	0.000180676	4.49428	7.75297e-06	0.000172226	1			1.7117	0.0146439	0.410031	no
Spruce_16482	BT116185	GQ03713_E01	GQ03713_E01	GQ03713_E01.1	PF00407	Pathogenesis-related protein Bet v I family	UG|Pta|gb|DR090176	Transcribed locus	XP_002304993	predicted protein	NULL	NULL	True	True	False	False	7.93851	4.28574e-07	3.39312e-05	11.8009	1.78589e-06	5.77523e-05	1.14934	0.40706	1	1.70853	0.0205652	0.482867	no
Spruce_05647	GQ03803_C02	GQ03803_C02	GQ03803_C02	GQ03803_C02.1	PF00240	Ubiquitin family	UG|Pta|gb|DN451740	Transcribed locus, strongly similar to NP_035794.1 ubiquitin B [Mus musculus]	XP_002327848	predicted protein	AT4G05320	UBQ10 (POLYUBIQUITIN 10); protein binding	False	True	False	False	1.26154	0.0213149	0.121411	1.79447	0.0018747	0.0133408	1.19752	0.0968017	1	1.70342	0.00197711	0.149014	no
Spruce_27713	GQ0205_N10	GQ0205_N10	GQ0205_N10	GQ0205_N10.1	NULL	NULL	UG|Pta|gb|DR093528	Transcribed locus, weakly similar to NP_174634.1 CYP76C5 (cytochrome P450, family 76, subfamily C, polypeptide 5); oxygen binding [Arabidopsis thaliana]	XP_002299579	cytochrome P450	AT3G52970	CYP76G1; electron carrier/ heme binding / iron ion binding / monooxygenase/ oxygen binding	True	True	False	False	8.99944	1.96699e-05	0.00051279	18.264	1.34169e-05	0.000262331	-1.1953	0.384736	1	1.69786	0.162461	1	no
Spruce_21751	BT109422	GQ03208_D13	GQ03208_D13	GQ03208_D13.1	NULL	NULL	UG|Pta|gb|DR387515	Transcribed locus, weakly similar to NP_565157.1 unknown protein [Arabidopsis thaliana]	XP_002306639	predicted protein	AT1G77540	H3/H4 histone acetyltransferase	True	False	False	False	-1.80452	0.00254543	0.0224905	-1.05099	0.646535	1	-1.01262	0.933862	1	1.69559	0.000379376	0.0591973	no
Spruce_07672	BT112710	GQ03319_O03	GQ03319_O03	GQ03319_O03.1	NULL	NULL	UG|Pta|gb|CN785490	Transcribed locus	NULL	NULL	NULL	NULL	True	False	False	False	-1.80523	0.00197233	0.018276	-1.25981	0.053358	0.217879	1.17934	0.256736	1	1.68991	0.000616872	0.0759721	no
Spruce_26477	BT102505	GQ0195_K15	GQ0195_K15	GQ0195_K15.1	PF00125	Core histone H2A/H2B/H3/H4	UG|Pta|gb|DT625255	Transcribed locus, strongly similar to NP_724345.1 His3:CG31613 CG31613-PA [Drosophila melanogaster]	XP_002338397	histone H3	AT5G65360	histone H3	True	True	False	False	-5.49354	2.25621e-05	0.000570134	-3.58729	7.04329e-06	0.000161062	1.1	0.57775	1	1.68453	0.0123673	0.384232	no
Spruce_26176	GQ0133_I20	GQ0133_I20	GQ0133_I20	GQ0133_I20.1	NULL	NULL	UG|Pta|gb|DT633663	Transcribed locus, weakly similar to NP_850440.1 CYP76C1 (cytochrome P450, family 76, subfamily C, polypeptide 1); heme binding / iron ion binding / monooxygenase [Arabidopsis thaliana]	XP_002303546	cytochrome P450	AT2G45550	CYP76C4; electron carrier/ heme binding / iron ion binding / monooxygenase/ oxygen binding	True	True	False	False	1.58939	0.00442356	0.0349726	2.67516	6.09608e-07	2.63731e-05	1			1.68314	0.00527375	0.252927	no
Spruce_26945	BT100473	GQ03317_N04	GQ0015_H08	GQ0015_H08.1	PF02887	Pyruvate kinase, alpha/beta domain	UG|Pta|gb|DR050879	Transcribed locus, moderately similar to NP_001078275.1 pyruvate kinase, putative [Arabidopsis thaliana]	XP_002326407	predicted protein	AT3G52990	pyruvate kinase, putative	False	True	False	False	1.47959	0.0128821	0.0815768	2.48941	4.05334e-06	0.000105927	1			1.6825	0.0079447	0.310675	no
Spruce_27943	WS0335_B23	WS0272_M02	NA	NA	NULL	NULL	UG|Pta|gb|DN633832	Transcribed locus, weakly similar to NP_001048607.1 Os02g0829500 [Oryza sativa (japonica cultivar-group)]	XP_002316142	predicted protein	AT4G33540	metallo-beta-lactamase family protein	True	True	False	False	8.01006	3.37606e-05	0.000776253	13.4653	1.95733e-08	2.63249e-06	1			1.68105	0.0981687	0.960759	no
Spruce_01048	WS03215_D17	WS03215_D17	WS03215_D17	WS03215_D17.1	PF07731	Multicopper oxidase	UG|Pta|gb|DR014270	Transcribed locus, weakly similar to NP_196158.1 LAC12 (laccase 12); copper ion binding / oxidoreductase [Arabidopsis thaliana]	XP_002299682	predicted protein	AT2G30210	LAC3 (laccase 3); laccase	True	True	False	False	1.66199	0.00128568	0.013	2.79055	1.16382e-05	0.000236714	1			1.67904	0.008608	0.32362	no
Spruce_24260	BT117609	GQ03904_P01	GQ03904_P01	GQ03904_P01.1	PF00182	Chitinase class I	UG|Pta|gb|DR117318	Transcribed locus, moderately similar to NP_566426.1 ATHCHIB (BASIC CHITINASE); chitinase [Arabidopsis thaliana]	XP_002306220	predicted protein	AT3G12500	ATHCHIB (ARABIDOPSIS THALIANA BASIC CHITINASE); chitinase	True	True	False	False	12.6617	1.95735e-05	0.000510691	22.4181	0.000161696	0.00183077	-1.055	0.788292	1	1.67824	0.341927	1	no
Spruce_26675	BT111695	WS02730_O21	NA	NA	NULL	NULL	UG|Pta|gb|DT639175	Transcribed locus, moderately similar to NP_191763.3 hydrolase [Arabidopsis thaliana]	XP_002302699	predicted protein	AT5G02230	haloacid dehalogenase-like hydrolase family protein	False	True	False	True	1.02147	0.346593	0.871336	1.40135	0.00207939	0.0145621	1.2231	0.00727133	0.723621	1.67796	1.24254e-05	0.00907735	no
Spruce_26771	BT103955	GQ02804_K02	GQ02804_K02	GQ02804_K02.1	PF00646	F-box domain	UG|Pta|gb|DR109829	Transcribed locus, weakly similar to NP_001058992.1 Os07g0170800 [Oryza sativa (japonica cultivar-group)]	XP_002311710	predicted protein	NULL	NULL	False	True	False	False	1.09058	0.165348	0.577273	1.82701	1.61515e-05	0.00030167	1			1.67527	0.000345796	0.0555763	no
Spruce_07843	BT107136	WS0294_M06	NA	NA	PF01248	Ribosomal protein L7Ae/L30e/S12e/Gadd45 family	UG|Pta|gb|DR016353	Transcribed locus, strongly similar to NP_193969.1 ribosomal protein L7Ae/L30e/S12e/Gadd45 family protein [Arabidopsis thaliana]	XP_002327218	predicted protein	AT4G22380	ribosomal protein L7Ae/L30e/S12e/Gadd45 family protein	True	False	False	False	-1.64835	0.00239013	0.0213828	1.21374	0.548368	1	-1.19528	0.531213	1	1.6738	0.0239514	0.516504	no
Spruce_13024	BT117982	WS02730_E06	NA	NA	PF04749	PLAC8 family	UG|Pta|gb|CV146925	Transcribed locus, weakly similar to NP_565858.1 unknown protein [Arabidopsis thaliana]	XP_002326174	predicted protein	AT2G37110	unknown protein	False	True	False	False	1.04081	0.868291	1	1.49272	0.00117493	0.00906986	1.16696	0.0843949	1	1.67365	0.0595009	0.778111	no
Spruce_12396	BT106065	GQ02902_E23	GQ02902_E23	GQ02902_E23.1	PF08927	Domain of unknown function (DUF1909)	UG|Pta|gb|BQ655915	Transcribed locus, moderately similar to NP_565547.1 unknown protein [Arabidopsis thaliana]	XP_002298765	predicted protein	AT2G23090	unknown protein	False	True	False	False	1.71063	0.00857086	0.0592987	2.43021	0.000297621	0.00296459	1.17772	0.128052	1	1.67314	0.0267909	0.548038	no
Spruce_25493	BT109586	GQ03210_E09	GQ03210_E09	GQ03210_E09.4	PF05184	Saposin-like type B, region 1	UG|Pta|gb|CX646826	Transcribed locus, weakly similar to NP_172655.1 aspartyl protease family protein [Arabidopsis thaliana]	XP_002298827	predicted protein	AT1G11910	aspartyl protease family protein	False	True	False	False	1.2139	0.385021	0.949357	1.87278	0.00316365	0.0206734	1.08368	0.647767	1	1.67189	0.0307882	0.586985	no
Spruce_28088	EF083604	WS0278_C17	NA	NA	NULL	NULL	NULL	NULL	NULL	NULL	NULL	NULL	True	True	False	False	3.33214	2.61664e-06	0.000116495	5.55206	1.81598e-08	2.51608e-06	1			1.66622	0.00415022	0.22421	no
Spruce_29354	BT111695	WS01045_M05	NA	NA	NULL	NULL	UG|Pta|gb|DT639175	Transcribed locus, moderately similar to NP_191763.3 hydrolase [Arabidopsis thaliana]	XP_002302699	predicted protein	AT5G02230	haloacid dehalogenase-like hydrolase family protein	False	True	False	True	1.00209	0.346593	0.871336	1.43824	0.00246297	0.0167166	1.16064	0.0657061	1	1.6658	3.87638e-06	0.0046149	no
Spruce_00516	BT106673	GQ03007_L19	GQ03007_L19	GQ03007_L19.1	NULL	NULL	UG|Pta|gb|DR161129	Transcribed locus, weakly similar to NP_179284.1 PFU2/UBC23 (UBIQUITIN-CONJUGATING ENZYME 23); ubiquitin-protein ligase [Arabidopsis thaliana]	NULL	NULL	NULL	NULL	False	True	True	True	1			-1.95511	0.000400848	0.00377302	3.25041	4.78753e-06	0.00961816	1.66252	8.0752e-07	0.00185407	no
Spruce_25065	BT116352	WS03938_G10	NA	NA	NULL	NULL	NULL	NULL	NULL	NULL	NULL	NULL	True	True	False	False	7.06843	1.23239e-07	1.48366e-05	11.7514	2.17278e-09	6.58885e-07	1			1.66251	0.00695524	0.292689	no
Spruce_12412	BT104064	GQ02806_A07	GQ02806_A07	GQ02806_A07.1	PF04128	Partner of SLD five, PSF2	NULL	NULL	XP_002315220	predicted protein	AT3G12530	PSF2	True	True	False	False	-2.4641	0.000315582	0.00429287	-1.84748	0.00170878	0.012371	1.24644	0.0527325	1	1.66246	0.0198207	0.475542	no
Spruce_23600	WS00811_F04	WS01032_E04	NA	NA	NULL	NULL	NULL	NULL	NULL	NULL	NULL	NULL	False	True	False	False	1.34219	0.102006	0.408583	1.85701	0.0061748	0.0362459	1.20013	0.297457	1	1.66046	0.0147425	0.410644	no
Spruce_02945	BT118426	GQ04006_E07	GQ04006_E07	GQ04006_E07.1	NULL	NULL	UG|Pta|gb|DR012948	Transcribed locus	NULL	NULL	NULL	NULL	True	True	False	False	1.99801	1.18078e-05	0.000348212	3.35877	1.92084e-07	1.17607e-05	-1.01294	0.346593	1	1.65959	0.00113791	0.107896	no
Spruce_15768	BT118595	GQ04008_B06	GQ04008_B06	GQ04008_B06.1	PF04570	Protein of unknown function (DUF581)	UG|Pta|gb|CV135060	Transcribed locus	XP_002306588	predicted protein	AT4G17670	senescence-associated protein-related	True	True	False	False	-17.4984	1.04069e-08	3.0137e-06	-11.8202	2.29992e-06	6.93397e-05	1.1197	0.138998	1	1.65758	0.0592482	0.777112	no
Spruce_14297	GQ03813_M04	GQ03813_M04	GQ03813_M04	GQ03813_M04.2	PF00240	Ubiquitin family	UG|Pta|gb|DR163706	Transcribed locus, strongly similar to NP_035794.1 ubiquitin B [Mus musculus]	XP_002327848	predicted protein	AT4G02890	UBQ14; protein binding	True	True	False	False	1.437	0.0058839	0.0438211	2.32469	1.17671e-05	0.000238337	1.02391	0.799689	1	1.65642	0.000753902	0.0865479	no
Spruce_30522	BT110272	GQ04107_L13	GQ03219_A09	GQ03219_A09.2	NULL	NULL	UG|Pta|gb|DT628135	Transcribed locus, weakly similar to NP_680182.1 unknown protein [Arabidopsis thaliana]	XP_002308520	predicted protein	AT5G21940	unknown protein	True	True	False	False	2.11379	0.000507514	0.00621418	3.50087	2.73554e-07	1.48784e-05	1			1.6562	0.0118482	0.376334	no
Spruce_09407	BT100734	GQ02908_K07	GQ0041_C08	GQ0041_C08.1	PF00891	O-methyltransferase	UG|Pta|gb|DN464246	Transcribed locus, weakly similar to NP_200227.1 ATOMT1 (O-METHYLTRANSFERASE 1) [Arabidopsis thaliana]	XP_002320237	catechol o-methyltransferase related	AT5G54160	ATOMT1 (O-METHYLTRANSFERASE 1); caffeate O-methyltransferase/ myricetin 3'-O-methyltransferase/ quercetin 3-O-methyltransferase	False	True	False	False	-1.02395	0.899243	1	1.47022	0.00404009	0.0254057	1.09894	0.366627	1	1.65437	0.0233549	0.512453	no
Spruce_19842	BT113753	GQ03419_H24	GQ03419_H24	GQ03419_H24.1	PF00026	Eukaryotic aspartyl protease	UG|Pta|gb|CO176679	Transcribed locus, weakly similar to NP_172655.1 aspartyl protease family protein [Arabidopsis thaliana]	XP_002298827	predicted protein	AT1G62290	aspartyl protease family protein	False	True	False	False	1.13268	0.594854	1	1.48379	0.0056103	0.0334578	1.26272	0.140779	1	1.65413	0.0383403	0.64114	no
Spruce_06797	BT103435	GQ03201_G10	GQ0252_F14	GQ0252_F14.1	NULL	NULL	UG|Pta|gb|CV034384	Transcribed locus, weakly similar to XP_001755044.1 predicted protein [Physcomitrella patens subsp. patens]	XP_002309057	cytochrome P450	AT5G36110	CYP716A1; electron carrier/ heme binding / iron ion binding / monooxygenase/ oxygen binding	True	True	False	False	1.79932	0.00166988	0.0159704	3.54038	9.77443e-07	3.75376e-05	-1.19006	0.0744997	1	1.65339	0.00553687	0.257564	no
Spruce_19886	BT115443	WS0283_B16	NA	NA	PF00338	Ribosomal protein S10p/S20e	UG|Pta|gb|DR011048	Transcribed locus, moderately similar to XP_001784545.1 predicted protein [Physcomitrella patens subsp. patens]	XP_002321843	predicted protein	AT5G62300	40S ribosomal protein S20 (RPS20C)	False	True	False	False	-1.67891	0.0323144	0.169255	-2.63978	0.00024863	0.00257972	2.59859	0.00264136	0.444523	1.65271	0.0033402	0.20079	no
Spruce_30351	BT106240	GQ02905_L18	GQ02905_L18	GQ02905_L18.1	PF00560	Leucine Rich Repeat	UG|Pta|gb|CF667381	Transcribed locus, weakly similar to XP_001769341.1 predicted protein [Physcomitrella patens subsp. patens]	XP_002328041	cc-nbs-lrr resistance protein	AT3G25510	disease resistance protein (TIR-NBS-LRR class), putative	True	True	False	False	-1.87319	0.00253284	0.0223977	-2.05788	0.000349907	0.0033776	1.81494	0.0047064	0.593846	1.65206	0.00189841	0.146905	no
Spruce_14967	BT109203	GQ03205_N10	GQ03205_N10	GQ03205_N10.1	NULL	NULL	UG|Pta|gb|DR017763	Transcribed locus, moderately similar to NP_189034.1 BAM1/BMY7/TR-BAMY (BETA-AMYLASE 1); beta-amylase [Arabidopsis thaliana]	XP_002314522	predicted protein	AT3G23920	BAM1 (BETA-AMYLASE 1); beta-amylase	False	True	False	False	-1.67217	0.0118959	0.0764613	-1.27429	0.00534096	0.0321601	1.25868	0.0485676	1	1.65169	0.0070487	0.292689	no
Spruce_29368	BT106033	GQ02901_M01	GQ02901_M01	GQ02901_M01.1	PF02984	Cyclin, C-terminal domain	UG|Pta|gb|DR178855	Transcribed locus, weakly similar to NP_195142.1 CYCD3/CYCD3;1/D3 (CYCLIN D3;1); cyclin-dependent protein kinase regulator/ protein binding [Arabidopsis thaliana]	XP_002306487	predicted protein	AT4G34160	CYCD3;1 (CYCLIN D3;1); cyclin-dependent protein kinase regulator/ protein binding	True	True	False	False	-6.88063	2.09465e-06	9.887e-05	-3.77094	4.27029e-06	0.000109899	-1.10543	0.488814	1	1.65062	0.00886285	0.330113	no
Spruce_20145	BT119978	GQ03201_E15	GQ04113_I19	GQ04113_I19.2	PF00400	WD domain, G-beta repeat	UG|Pta|gb|DR116901	Transcribed locus, moderately similar to NP_001056833.1 Os06g0152100 [Oryza sativa (japonica cultivar-group)]	XP_002324565	predicted protein	AT1G80710	transducin family protein / WD-40 repeat family protein	True	False	False	True	-1.57159	0.000780273	0.00870267	1.02948	0.764698	1	1.02009	0.846034	1	1.65043	0.000242875	0.0461952	no
Spruce_03176	BT117535	GQ03902_I09	GQ03902_I09	GQ03902_I09.1	PF05997	Nucleolar protein,Nop52	UG|Pta|gb|DR071058	Transcribed locus, weakly similar to NP_001054129.1 Os04g0658600 [Oryza sativa (japonica cultivar-group)]	XP_002318342	predicted protein	AT5G20600	FUNCTIONS IN: molecular_function unknown; INVOLVED IN: rRNA processing; LOCATED IN: preribosome, small subunit precursor; EXPRESSED IN: 22 plant structures; EXPRESSED DURING: 13 growth stages; CONTAINS InterPro DOMAIN/s: Nucleolar, Nop52 (InterPro:IPR010301); Has 444 Blast hits to 431 proteins in 151 species: Archae - 0; Bacteria - 10; Metazoa - 196; Fungi - 114; Plants - 27; Viruses - 0; Other E…	True	True	False	False	-4.14609	0.000365347	0.00482289	-2.85122	4.74873e-05	0.00070052	1.13268	0.368798	1	1.64708	0.0734417	0.850694	no
Spruce_10921	BT107027	GQ03101_O20	GQ03101_O20	GQ03101_O20.1	NULL	NULL	UG|Pta|gb|CO159974	Transcribed locus, moderately similar to XP_001778654.1 predicted protein [Physcomitrella patens subsp. patens]	XP_002316561	predicted protein	AT4G22130	SRF8 (STRUBBELIG-RECEPTOR FAMILY 8); ATP binding / kinase/ protein binding / protein kinase	True	False	False	False	-1.6984	0.000411394	0.00529801	-1.43107	0.0562529	0.227704	1.38779	0.0486964	1	1.64703	0.00310982	0.193725	no
Spruce_25768	WS0083_O19	WS0083_O19	WS0083_O19	WS0083_O19.1	NULL	NULL	NULL	NULL	NULL	NULL	NULL	NULL	True	False	False	True	1.13408	0.00677607	0.0492427	1.18023	0.228118	0.705848	1.58241	0.00503406	0.608326	1.6468	1.59861e-05	0.0103928	no
Spruce_30128	BT108143	WS0043_D14	NA	NA	NULL	NULL	UG|Pta|gb|AI812992	Transcribed locus, moderately similar to XP_001776005.1 predicted protein [Physcomitrella patens subsp. patens]	XP_002330632	predicted protein	AT4G04970	GSL1 (GLUCAN SYNTHASE-LIKE 1); 1,3-beta-glucan synthase/ transferase, transferring glycosyl groups	True	True	False	False	3.94692	0.00157786	0.0152767	3.73724	8.25287e-05	0.00107444	1.73595	0.0712014	1	1.64372	0.053197	0.736928	no
Spruce_05395	BT104075	GQ02806_C16	GQ02806_C16	GQ02806_C16.1	PF07876	Stress responsive A/B Barrel Domain	UG|Pta|gb|BG040066	Transcribed locus, weakly similar to NP_566569.1 stable protein 1-related [Arabidopsis thaliana]	XP_002311857	predicted protein	AT3G17210	HS1 (HEAT STABLE PROTEIN 1)	False	True	False	False	1.08066	0.7248	1	1.42226	0.00418117	0.0261224	1.24703	0.236658	1	1.64122	0.0118738	0.376402	no
Spruce_12416	BT104902	GQ02816_G16	GQ02816_G16	GQ02816_G16.1	NULL	NULL	UG|Pta|gb|DR057727	Transcribed locus, weakly similar to NP_001042446.1 Os01g0223600 [Oryza sativa (japonica cultivar-group)]	XP_002315920	predicted protein	AT2G01210	leucine-rich repeat transmembrane protein kinase, putative	True	True	False	False	-4.48128	0.000127135	0.00214782	-2.44888	0.000188857	0.00206906	-1.11563	0.579917	1	1.64026	0.0221225	0.501355	no
Spruce_27302	BT118498	GQ04006_P12	GQ04006_P12	GQ04006_P12.1	NULL	NULL	UG|Pta|gb|DR684933	Transcribed locus, moderately similar to XP_001764427.1 predicted protein [Physcomitrella patens subsp. patens]	XP_002306649	predicted protein	AT1G44110	CYCA1;1 (Cyclin A1;1); cyclin-dependent protein kinase regulator	True	True	False	False	-7.17033	1.58043e-05	0.000432721	-5.51253	3.03361e-06	8.50892e-05	1.25979	0.337391	1	1.63865	0.00518526	0.250992	no
Spruce_06474	BT112299	GQ03313_D05	GQ03313_D05	GQ03313_D05.4	NULL	NULL	UG|Pta|gb|DR093133	Transcribed locus, weakly similar to NP_200336.1 IAMT1 (IAA CARBOXYLMETHYLTRANSFERASE 1); S-adenosylmethionine-dependent methyltransferase [Arabidopsis thaliana]	XP_002312470	predicted protein	AT5G55250	IAMT1 (IAA CARBOXYLMETHYLTRANSFERASE 1); S-adenosylmethionine-dependent methyltransferase/ indole acetic acid carboxyl methyltransferase	True	True	False	False	7.99686	6.56129e-06	0.000229684	13.0991	5.46569e-08	4.98119e-06	1			1.63803	0.0749774	0.85585	no
Spruce_09430	BT116303	WS01034_B02	NA	NA	PF04073	YbaK / prolyl-tRNA synthetases associated domain	UG|Pta|gb|DR117631	Transcribed locus, weakly similar to NP_175105.2 YbaK/prolyl-tRNA synthetase family protein [Arabidopsis thaliana]	XP_002307426	predicted protein	AT1G44835	YbaK/prolyl-tRNA synthetase family protein	True	True	False	False	-2.39745	1.86419e-06	9.09294e-05	-1.9473	0.000506004	0.00455603	1.33045	0.0348577	1	1.638	0.000295224	0.0518561	no
Spruce_19102	BT119571	GQ04107_F04	GQ04107_F04	GQ04107_F04.1	PF08608	Wyosine base formation	NULL	NULL	XP_002301868	predicted protein	AT1G75200	flavodoxin family protein / radical SAM domain-containing protein	True	False	False	False	-1.47243	0.00632915	0.0465974	-1.11986	0.20715	0.650703	1.24378	0.0121899	0.839489	1.63537	0.00277094	0.182453	no
Spruce_07947	BT104234	GQ02808_B14	GQ02808_B14	GQ02808_B14.1	NULL	NULL	UG|Pta|gb|CO175025	Transcribed locus	NULL	NULL	NULL	NULL	False	False	True	False	-1.06607	0.346593	0.871336	-1.23794	0.194469	0.618789	1.89865	3.15053e-05	0.0306881	1.63504	0.00939465	0.339421	no
Spruce_28131	BT118217	GQ04003_L11	GQ04003_L11	GQ04003_L11.1	NULL	NULL	NULL	NULL	NULL	NULL	NULL	NULL	True	False	False	False	1.60088	0.00219734	0.0199518	2.00884	0.0107848	0.0574552	1.30144	0.135326	1	1.6331	0.0231823	0.511268	no
Spruce_19748	BT114533	WS0283_G02	NA	NA	PF00168	C2 domain	UG|Pta|gb|CO165503	Transcribed locus, weakly similar to XP_001758688.1 predicted protein [Physcomitrella patens subsp. patens]	XP_002299211	predicted protein	AT3G07940	zinc finger and C2 domain protein, putative	False	True	False	False	1.37805	0.201473	0.664697	2.42676	0.000115235	0.00140413	-1.07917	0.657821	1	1.63181	0.0434775	0.672238	no
Spruce_12692	BT116428	GQ03718_J01	GQ03718_J01	GQ03718_J01.1	PF01370	NAD dependent epimerase/dehydratase family	UG|Pta|gb|DT637710	Transcribed locus, weakly similar to NP_194776.1 cinnamoyl-CoA reductase-related [Arabidopsis thaliana]	XP_002326731	predicted protein	AT4G30470	cinnamoyl-CoA reductase-related	True	True	False	False	-2.27488	0.00364241	0.0300095	-1.45268	0.00537123	0.0322896	1.04185	0.778474	1	1.63153	0.0237656	0.513992	no
Spruce_14953	BT117108	WS01037_D20	NA	NA	PF00171	Aldehyde dehydrogenase family	UG|Pta|gb|DT628196	Transcribed locus, moderately similar to NP_190383.1 ALDH2B4 (ALDEHYDE DEHYDROGENASE 2); 3-chloroallyl aldehyde dehydrogenase/ aldehyde dehydrogenase (NAD) [Arabidopsis thaliana]	XP_002301540	predicted protein	AT1G23800	ALDH2B7; 3-chloroallyl aldehyde dehydrogenase/ aldehyde dehydrogenase (NAD)	True	True	False	False	3.71902	0.00032795	0.00442182	6.79074	2.12994e-08	2.75399e-06	-1.12005	0.537166	1	1.63024	0.014836	0.411491	no
Spruce_19383	BT119767	GQ04109_N06	GQ04109_N06	GQ04109_N06.1	PF00564	PB1 domain	UG|Pta|gb|CO365195	Transcribed locus	XP_002321635	predicted protein	AT4G24690	ubiquitin-associated (UBA)/TS-N domain-containing protein / octicosapeptide/Phox/Bemp1 (PB1) domain-containing protein	True	True	False	False	1.92358	0.00162974	0.0156855	2.66602	1.99255e-05	0.000356221	1.17571	0.145934	1	1.62949	0.0106744	0.361978	no
Spruce_11433	BT109050	GQ03204_B13	GQ03204_B13	GQ03204_B13.1	PF05368	NmrA-like family	UG|Pta|gb|DR052892	Transcribed locus, weakly similar to NP_565107.1 isoflavone reductase, putative [Arabidopsis thaliana]	XP_002314885	leucocyanidin reductase	AT1G75290	oxidoreductase, acting on NADH or NADPH	True	True	False	True	-3.57189	3.30653e-07	2.88035e-05	-2.22566	0.000857952	0.00701374	1.01463	0.929365	1	1.62834	0.000198201	0.0405795	no
Spruce_25655	BT103219	GQ0208_M22	GQ0208_M22	GQ0208_M22.1	NULL	NULL	NULL	NULL	NULL	NULL	NULL	NULL	False	True	False	False	1.22035	0.0414405	0.205098	1.98624	2.81046e-05	0.000470029	1			1.6276	0.00287047	0.186401	no
Spruce_18336	BT104521	GQ02811_F21	GQ02811_F21	GQ02811_F21.1	PF00107	Zinc-binding dehydrogenase	UG|Pta|gb|DR684502	Transcribed locus, moderately similar to NP_191205.1 oxidoreductase, zinc-binding dehydrogenase family protein [Arabidopsis thaliana]	XP_002329219	predicted protein	AT3G56460	oxidoreductase, zinc-binding dehydrogenase family protein	False	True	False	False	1.9463	0.0107739	0.0709737	2.29688	6.24104e-06	0.000147726	1.37844	0.00707778	0.715434	1.62673	0.0390282	0.643437	no
Spruce_27102	BT115841	GQ03913_B07	GQ03707_E05	GQ03707_E05.1	NULL	NULL	UG|Pta|gb|BG318815	Transcribed locus	NULL	NULL	NULL	NULL	False	True	True	False	-1.03518	0.346593	0.871336	-1.38499	0.00867217	0.0477326	2.17578	1.17852e-06	0.0040588	1.62624	0.000313858	0.0528775	no
Spruce_23784	WS00731_P06	WS00731_P06	WS00731_P06	WS00731_P06.1	NULL	NULL	NULL	NULL	NULL	NULL	NULL	NULL	True	True	False	False	1.59247	0.00295069	0.025367	1.86664	0.00296067	0.0195859	1.38588	0.0647834	1	1.62448	0.00166985	0.135203	no
Spruce_00350	BT114767	GQ03601_M18	GQ03601_M18	GQ03601_M18.1	NULL	NULL	UG|Pta|gb|DT633576	Transcribed locus, moderately similar to NP_001048290.1 Os02g0777400 [Oryza sativa (japonica cultivar-group)]	XP_002309461	leucine-rich repeat protein kinase	AT2G26330	ER (ERECTA); transmembrane receptor protein kinase	True	True	False	False	-5.18979	1.27535e-05	0.0003657	-4.2057	5.30415e-05	0.000762507	1.31368	0.0735423	1	1.62108	0.0558581	0.756957	no
Spruce_03277	BT115180	GQ03610_P01	GQ03610_P01	GQ03610_P01.1	NULL	NULL	NULL	NULL	XP_002310335	predicted protein	AT5G67620	unknown protein	False	True	False	False	1.24164	0.0622354	0.280109	1.68112	4.17674e-05	0.000635387	1.19611	0.0108365	0.834832	1.61947	0.00186592	0.14543	no
Spruce_27407	WS00841_H02	WS00841_H02	WS00841_H02	WS00841_H02.1	NULL	NULL	NULL	NULL	NULL	NULL	NULL	NULL	False	True	False	False	1.26854	0.12298	0.471952	1.55317	0.00303753	0.020012	1.32235	0.0955303	1	1.61905	0.000711768	0.0825959	no
Spruce_25876	WS00822_B12	WS00822_B12	WS00822_B12	WS00822_B12.1	NULL	NULL	NULL	NULL	NULL	NULL	NULL	NULL	True	True	False	False	1.23639	0.00270202	0.0235951	2.00141	1.47596e-05	0.000281562	1			1.61875	0.000671002	0.079884	no
Spruce_30368	BT105941	GQ02830_E23	GQ02830_E23	GQ02830_E23.1	PF08149	BING4CT (NUC141) domain	UG|Pta|gb|DR094374	Transcribed locus, weakly similar to XP_001760824.1 predicted protein [Physcomitrella patens subsp. patens]	XP_002315346	predicted protein	AT3G10530	transducin family protein / WD-40 repeat family protein	True	False	False	False	-2.26472	0.000174516	0.00275252	-1.40942	0.0610168	0.242949	1.00628	0.96921	1	1.61693	0.00490162	0.24277	no
Spruce_07734	BT116449	GQ03718_N16	GQ03718_N16	GQ03718_N16.1	NULL	NULL	NULL	NULL	NULL	NULL	NULL	NULL	True	True	False	False	3.18911	0.000184205	0.00286181	2.67531	0.000215673	0.00230717	1.9241	0.000231025	0.114247	1.61411	0.0534019	0.738842	no
Spruce_06411	BT112003	WS02724_F10	NA	NA	PF00504	Chlorophyll A-B binding protein	UG|Pta|gb|CO361107	Transcribed locus, moderately similar to NP_192772.1 LHCB5 (LIGHT HARVESTING COMPLEX OF PHOTOSYSTEM II 5); chlorophyll binding [Arabidopsis thaliana]	XP_002329192	light-harvesting complex II protein Lhcb5	AT4G10340	LHCB5 (LIGHT HARVESTING COMPLEX OF PHOTOSYSTEM II 5); chlorophyll binding	False	True	False	False	1.11429	0.648207	1	1.7998	0.00144138	0.0107489	-1.00251	0.990894	1	1.61116	0.0124392	0.385207	no
Spruce_11193	BT118584	GQ04007_P10	GQ04007_P10	GQ04007_P10.1	NULL	NULL	UG|Pta|gb|DR742256	Transcribed locus	NULL	NULL	NULL	NULL	False	True	False	False	-2.13722	0.0289551	0.155304	-2.27262	0.00128087	0.00975189	1.71218	0.0758733	1	1.61017	0.0461706	0.687627	no
Spruce_19742	BT111401	GQ03237_C10	GQ03237_C10	GQ03237_C10.1	PF08285	Dolichol-phosphate mannosyltransferase subunit 3 (DPM3)	NULL	NULL	XP_002303057	predicted protein	AT1G48140	dolichol-phosphate mannosyltransferase-related	False	True	False	False	1.3336	0.271353	0.825956	2.08602	0.000891228	0.00723425	1.02917	0.904138	1	1.60983	0.0189455	0.464873	no
Spruce_15483	BT107287	GQ03105_F11	GQ03105_F11	GQ03105_F11.1	PF00692	dUTPase	UG|Pta|gb|DT626972	Transcribed locus, moderately similar to NP_001050862.1 Os03g0669100 [Oryza sativa (japonica cultivar-group)]	XP_002303134	predicted protein	AT3G46940	deoxyuridine 5'-triphosphate nucleotidohydrolase family	True	True	False	False	-6.61533	5.43229e-09	2.03041e-06	-4.86179	1.64053e-05	0.000305522	1.18289	0.162846	1	1.60953	0.0142472	0.40607	no
Spruce_17727	BT101348	GQ01302_D03	GQ01302_D03	GQ01302_D03.1	NULL	NULL	UG|Pta|gb|DT625349	Transcribed locus	XP_002320016	predicted protein	NULL	NULL	True	True	False	False	-7.94675	4.05438e-06	0.000159775	-3.6432	0.000207344	0.00223353	-1.3558	0.208686	1	1.60883	0.0191652	0.468121	no
Spruce_29838	BT107674	GQ03111_E17	GQ03111_E17	GQ03111_E17.1	PF00107	Zinc-binding dehydrogenase	UG|Pta|gb|CO366954	Transcribed locus, weakly similar to NP_001052290.1 Os04g0229100 [Oryza sativa (japonica cultivar-group)]	XP_002300211	cinnamyl alcohol dehydrogenase-like protein	AT4G39330	CAD9 (CINNAMYL ALCOHOL DEHYDROGENASE 9); binding / catalytic/ oxidoreductase/ zinc ion binding	True	True	False	False	-4.93946	6.92436e-06	0.00023856	-2.97026	0.000595699	0.00519624	-1.03501	0.874098	1	1.60673	0.00950036	0.340659	no
Spruce_28483	BT115290	GQ03613_I18	GQ03613_I18	GQ03613_I18.1	NULL	NULL	UG|Pta|gb|DN629388	Transcribed locus, moderately similar to NP_565472.1 EDA27/NOP10 (embryo sac development arrest 27); RNA binding [Arabidopsis thaliana]	XP_002300770	predicted protein	AT2G20490	NOP10; RNA binding	True	True	False	False	-2.66556	0.000272277	0.00384806	-2.0976	0.000159563	0.00181172	1.26428	0.169256	1	1.6066	0.00365048	0.209537	no
Spruce_06595	BT109175	GQ03205_I06	GQ03205_I06	GQ03205_I06.1	NULL	NULL	UG|Pta|gb|DR683934	Transcribed locus, weakly similar to NP_191175.2 bile acid:sodium symporter [Arabidopsis thaliana]	XP_002311952	predicted protein	AT3G56160	bile acid:sodium symporter	False	True	False	False	1.26633	0.0633754	0.283764	2.0342	1.39018e-06	4.81963e-05	1			1.60637	0.00486557	0.241501	no
Spruce_28651	BT115256	GQ03612_M06	GQ03612_M06	GQ03612_M06.1	NULL	NULL	UG|Pta|gb|DR685444	Transcribed locus, weakly similar to NP_850947.1 ERD10/LTI45 (EARLY RESPONSIVE TO DEHYDRATION 10) [Arabidopsis thaliana]	NULL	NULL	NULL	NULL	False	True	False	False	1.39562	0.136203	0.509378	2.2765	0.00184696	0.0131598	-1.01584	0.941758	1	1.60574	0.024938	0.527721	no
Spruce_14846	BT101540	GQ0173_H18	GQ01306_O10	GQ01306_O10.3	NULL	NULL	UG|Pta|gb|DR094364	Transcribed locus, weakly similar to NP_568373.1 unknown protein [Arabidopsis thaliana]	XP_002313263	predicted protein	AT5G19380	unknown protein	False	True	False	False	1.1011	0.570678	1	1.78296	0.000656723	0.00563706	-1.00893	0.869337	1	1.60491	0.0359618	0.628236	no
Spruce_13860	BT111768	GQ03303_F18	GQ03303_F18	GQ03303_F18.1	NULL	NULL	UG|Pta|gb|DT633366	Transcribed locus	XP_002327660	predicted protein	AT5G66230	unknown protein	True	True	False	False	-5.59552	3.83751e-08	6.66773e-06	-3.57686	3.02253e-05	0.000497217	1.02567	0.802546	1	1.60453	0.0109619	0.365681	no
Spruce_30304	BT112171	GQ03311_E24	GQ03311_E24	GQ03311_E24.1	PF03492	SAM dependent carboxyl methyltransferase	UG|Pta|gb|CF471780	Transcribed locus, weakly similar to NP_195365.1 S-adenosyl-L-methionine:carboxyl methyltransferase family protein [Arabidopsis thaliana]	XP_002310819	predicted protein	AT4G36470	S-adenosyl-L-methionine:carboxyl methyltransferase family protein	False	True	False	True	1.0672	0.346593	0.871336	1.71182	4.67962e-08	4.43224e-06	1			1.60402	0.000153268	0.0346947	no
Spruce_20076	BT115870	GQ03707_L13	GQ03707_L13	GQ03707_L13.1	PF00232	Glycosyl hydrolase family 1	UG|Pta|gb|DR095084	Transcribed locus, weakly similar to NP_001053070.1 Os04g0474800 [Oryza sativa (japonica cultivar-group)]	XP_002305150	predicted protein	AT2G44480	BGLU17 (BETA GLUCOSIDASE 17); catalytic/ cation binding / hydrolase, hydrolyzing O-glycosyl compounds	True	True	False	False	-1.84893	0.00656084	0.0479517	-2.39529	0.00139453	0.0104562	2.07469	0.00924346	0.786036	1.60146	0.00588898	0.266762	no
Spruce_14482	BT111546	GQ03239_D19	GQ03239_D19	GQ03239_D19.1	PF00125	Core histone H2A/H2B/H3/H4	UG|Pta|gb|DT628037	Transcribed locus, strongly similar to NP_190189.1 HTB11; DNA binding [Arabidopsis thaliana]	XP_002315340	histone H2	AT5G22880	HTB2; DNA binding	True	True	False	False	-3.51957	0.000175043	0.00275814	-2.06531	0.000210253	0.00226073	-1.06483	0.770159	1	1.60038	0.000365663	0.0573852	no
Spruce_04426	WS02612_D07	WS02719_H21	NA	NA	NULL	NULL	NULL	NULL	NULL	NULL	NULL	NULL	True	True	False	False	1.21708	0.000731467	0.00827023	1.96092	0.000600642	0.00522942	-1.00724	0.346593	1	1.59959	0.00645865	0.282458	no
Spruce_04669	BT114957	GQ04103_H09	GQ03606_B15	GQ03606_B15.4	PF00646	F-box domain	UG|Pta|gb|DT631521	Transcribed locus, weakly similar to NP_563837.1 ATPP2-B15 (Phloem protein 2-B15); carbohydrate binding [Arabidopsis thaliana]	XP_002308717	f-box family protein	AT2G02240	MEE66 (maternal effect embryo arrest 66)	False	True	False	False	1.03981	0.105286	0.419162	1.66234	0.000379077	0.00360435	1			1.59869	0.000772559	0.0880608	no
Spruce_05842	BT102611	GQ03223_H18	GQ0197_P12	GQ0197_P12.1	PF00753	Metallo-beta-lactamase superfamily	UG|Pta|gb|CO161778	Transcribed locus, moderately similar to NP_564636.2 ETHE1/GLX2-3/GLY3 (GLYOXALASE 2-3); hydroxyacylglutathione hydrolase [Arabidopsis thaliana]	XP_002298922	predicted protein	AT1G53580	GLY3 (GLYOXALASE II 3); hydrolase/ hydroxyacylglutathione hydrolase	True	False	False	False	-1.6731	0.000788675	0.00877507	1.17643	0.322285	0.882587	-1.23137	0.105985	1	1.59846	0.0110431	0.366971	no
Spruce_28501	BT102964	WS02730_B22	NA	NA	PF05564	Dormancy/auxin associated protein	UG|Pta|gb|CX714090	Transcribed locus, weakly similar to XP_001758411.1 predicted protein [Physcomitrella patens subsp. patens]	XP_002304241	predicted protein	NULL	NULL	True	True	False	False	3.83882	0.000373695	0.00490288	3.52188	0.000268063	0.0027351	1.74112	0.0371566	1	1.59736	0.0577916	0.767943	no
Spruce_12331	BT118121	WS02750_O22	NA	NA	PF00067	Cytochrome P450	UG|Pta|gb|AY779539	Cytochrome P450 CYPC	XP_002310007	cytochrome P450	AT3G48300	CYP71A23; electron carrier/ heme binding / iron ion binding / monooxygenase/ oxygen binding	True	True	False	False	-12.2678	4.93211e-07	3.72154e-05	-7.68047	9.6443e-06	0.000205438	-1.00081	0.997016	1	1.59598	0.0250919	0.529661	no
Spruce_13108	BT103358	GQ03316_K10	GQ02510_J14	GQ02510_J14.1	NULL	NULL	UG|Pta|gb|DT633137	Transcribed locus	NULL	NULL	NULL	NULL	False	True	False	False	1			1.50829	0.00160093	0.0117559	1.0571	0.0319373	1	1.59442	0.000597131	0.0748229	no
Spruce_02467	BT114011	WS02729_B02	NA	NA	PF08240	Alcohol dehydrogenase GroES-like domain	UG|Pta|gb|CO165892	Transcribed locus, moderately similar to NP_200010.1 sorbitol dehydrogenase, putative / L-iditol 2-dehydrogenase, putative [Arabidopsis thaliana]	XP_002318247	predicted protein	AT5G51970	sorbitol dehydrogenase, putative / L-iditol 2-dehydrogenase, putative	False	True	False	False	1.13427	0.61642	1	1.8431	5.58397e-05	0.000797031	-1.01928	0.861905	1	1.5942	0.0783166	0.874003	no
Spruce_05973	BT104018	GQ02805_H15	GQ02805_H15	GQ02805_H15.1	NULL	NULL	UG|Pta|gb|CO366919	Transcribed locus, moderately similar to NP_566496.1 unknown protein [Arabidopsis thaliana]	XP_002316870	predicted protein	AT3G15000	LOCATED IN: mitochondrion; EXPRESSED IN: 23 plant structures; EXPRESSED DURING: 13 growth stages; BEST Arabidopsis thaliana protein match is: plastid developmental protein DAG, putative (TAIR:AT3G06790.2); Has 50779 Blast hits to 24732 proteins in 941 species: Archae - 10; Bacteria - 4862; Metazoa - 25623; Fungi - 7071; Plants - 6957; Viruses - 900; Other Eukaryotes - 5356 (source: NCBI BLink).	True	True	False	False	-1.90987	0.00664591	0.0484742	-1.90126	0.000403658	0.00379502	1.58641	0.0349249	1	1.5936	0.00207171	0.150448	no
Spruce_09142	BT102993	GQ03220_F19	GQ0204_I24	GQ0204_I24.2	PF00046	Homeobox domain	UG|Pta|gb|DR164209	Transcribed locus, weakly similar to NP_186796.1 ATHB-1 (Homeobox-leucine zipper protein HAT5); transcription factor [Arabidopsis thaliana]	XP_002321530	predicted protein	AT3G01470	ATHB-1 (ARABIDOPSIS THALIANA HOMEOBOX 1); DNA binding / protein homodimerization/ sequence-specific DNA binding / transcription activator/ transcription factor	True	True	False	False	-2.27628	4.65693e-05	0.000983523	-1.40855	0.00636104	0.0371694	-1.01546	0.890266	1	1.59145	0.000795697	0.0900594	no
Spruce_31794	BT107226	GQ03104_K17	GQ03104_K17	GQ03104_K17.1	PF05755	Rubber elongation factor protein (REF)	UG|Pta|gb|DN611897	Transcribed locus, weakly similar to NP_187201.1 rubber elongation factor (REF) family protein [Arabidopsis thaliana]	XP_002330158	predicted protein	AT3G05500	rubber elongation factor (REF) family protein	False	True	False	False	1.26857	0.0849888	0.354751	1.79005	0.00237624	0.0162549	1.12682	0.313519	1	1.59003	0.0112999	0.368991	no
Spruce_14589	BT119696	GQ04108_O16	GQ04108_O16	GQ04108_O16.1	NULL	NULL	UG|Pta|gb|DT636747	Transcribed locus, weakly similar to XP_001776522.1 predicted protein [Physcomitrella patens subsp. patens]	XP_002318437	predicted protein	AT5G53480	importin beta-2, putative	True	True	False	False	-3.63606	0.000197863	0.00303295	-2.46924	0.000294407	0.00293803	1.07833	0.613843	1	1.58789	0.0528163	0.735583	no
Spruce_22474	BT104556	GQ02811_M18	GQ02811_M18	GQ02811_M18.1	NULL	NULL	UG|Pta|gb|CO199749	Transcribed locus, weakly similar to NP_683486.1 leucine-rich repeat family protein [Arabidopsis thaliana]	XP_002334784	predicted protein	AT1G69545	leucine-rich repeat family protein	False	False	False	True	1.04244	0.780214	1	-1.30542	0.0183937	0.0901843	2.15893	0.00152082	0.342634	1.58649	9.58028e-06	0.00789612	no
Spruce_22127	BT104920	GQ02816_J18	GQ02816_J18	GQ02816_J18.1	PF00293	NUDIX domain	UG|Pta|gb|DR091633	Transcribed locus, moderately similar to NP_174303.1 diadenosine 5',5'''-P1,P4-tetraphosphate hydrolase, putative [Arabidopsis thaliana]	XP_002316484	predicted protein	AT3G10620	ATNUDX26 (ARABIDOPSIS THALIANA NUDIX HYDROLASE HOMOLOG 26); bis(5'-adenosyl)-pentaphosphatase/ bis(5'-nucleosyl)-tetraphosphatase (asymmetrical)	True	True	False	False	-2.15193	0.000753071	0.00845797	-1.58589	0.00399937	0.0252021	1.16693	0.365681	1	1.58344	0.00109608	0.105586	no
Spruce_11838	BT116913	WS01042_G18	NA	NA	PF00067	Cytochrome P450	UG|Pta|gb|DR093528	Transcribed locus, weakly similar to NP_174634.1 CYP76C5 (cytochrome P450, family 76, subfamily C, polypeptide 5); oxygen binding [Arabidopsis thaliana]	XP_002303546	cytochrome P450	AT1G33730	CYP76C5; electron carrier/ heme binding / iron ion binding / monooxygenase/ oxygen binding	True	True	False	False	1.90417	0.000112501	0.00195261	3.01353	1.01738e-05	0.000213604	1			1.58259	0.0135957	0.399468	no
Spruce_15886	BT106796	GQ03010_L12	GQ03010_L12	GQ03010_L12.1	PF03094	Mlo family	UG|Pta|gb|DT638636	Transcribed locus, weakly similar to NP_001105171.1 barley mlo defense gene homolog8 [Zea mays]	XP_002333585	predicted protein	AT4G02600	MLO1; calmodulin binding	True	True	False	False	1.68558	0.00176315	0.0166936	2.02429	0.000867276	0.00707377	1.3175	0.0382424	1	1.58224	0.0107043	0.361978	no
Spruce_03597	BT106453	WS0413_P16	NA	NA	NULL	NULL	UG|Pta|gb|DR014331	Transcribed locus	NULL	NULL	NULL	NULL	True	True	False	False	4.31946	9.25999e-05	0.00168165	6.82917	4.44996e-07	2.08815e-05	1			1.58102	0.094477	0.949156	no
Spruce_18677	BT108988	WS01015_B02	NA	NA	NULL	NULL	UG|Pta|gb|CO366947	Transcribed locus, weakly similar to NP_001058585.1 Os06g0715500 [Oryza sativa (japonica cultivar-group)]	XP_002305486	predicted protein	AT2G21160	translocon-associated protein alpha (TRAP alpha) family protein	False	True	False	False	1.34413	0.0384829	0.194099	1.77077	0.00102286	0.00810423	1.19791	0.0983504	1	1.57814	0.00923707	0.334742	no
Spruce_18244	BT108913	GQ03202_H16	GQ03202_H16	GQ03202_H16.1	NULL	NULL	UG|Pta|gb|AA556722	Transcribed locus	NULL	NULL	NULL	NULL	True	True	False	False	17.8185	9.49853e-08	1.29373e-05	28.117	2.41543e-10	1.80562e-07	1			1.57797	0.0370918	0.633854	no
Spruce_23421	BT115267	GQ03612_P08	GQ03612_P08	GQ03612_P08.1	PF10409	C2 domain of PTEN tumour-suppressor protein	UG|Pta|gb|DR060794	Transcribed locus, moderately similar to XP_001770087.1 predicted protein [Physcomitrella patens subsp. patens]	XP_002310706	predicted protein	AT3G19420	ATPEN2 (ARABIDOPSIS THALIANA PTEN 2); phosphatase/ protein tyrosine phosphatase	False	True	False	False	-1.14313	0.609657	1	1.64069	0.00312095	0.0204526	-1.18882	0.161019	1	1.57763	0.111428	1	no
Spruce_19371	BT101304	GQ03209_M11	GQ01301_G24	GQ01301_G24.1	PF02431	Chalcone-flavanone isomerase	UG|Pta|gb|CO161826	Transcribed locus, weakly similar to NP_568154.1 chalcone-flavanone isomerase family protein [Arabidopsis thaliana]	XP_002325926	chalcone isomerase-like protein	AT5G05270	chalcone-flavanone isomerase family protein	False	True	False	False	-2.32931	0.00816102	0.0570402	-2.04226	0.000105738	0.0013123	1.38119	0.157974	1	1.57532	0.0222124	0.501766	no
Spruce_07198	BT103293	GQ0224_I09	GQ0224_I09	GQ0224_I09.1	NULL	NULL	NULL	NULL	NULL	NULL	NULL	NULL	True	True	False	True	-1.44045	0.00116855	0.0120661	-1.54123	0.00113229	0.00878715	1.68485	0.000497022	0.175906	1.57468	0.000149281	0.0345215	no
Spruce_25898	WS03215_G02	WS03215_G02	WS03215_G02	WS03215_G02.1	NULL	NULL	NULL	NULL	NULL	NULL	NULL	NULL	True	True	False	False	2.76447	0.00188954	0.0176768	2.55165	0.000726971	0.00610603	1.70323	0.0488141	1	1.57211	0.028284	0.563646	no
Spruce_27323	BT117642	GQ03601_A21	GQ03505_B13	GQ03505_B13.1	NULL	NULL	UG|Pta|gb|CO171081	Transcribed locus, weakly similar to NP_188923.1 ELIP1 (EARLY LIGHT-INDUCABLE PROTEIN); chlorophyll binding [Arabidopsis thaliana]	XP_002312552	early light-inducible protein	AT3G22840	ELIP1 (EARLY LIGHT-INDUCABLE PROTEIN); chlorophyll binding	True	False	False	False	-3.14433	0.00258729	0.0227789	-1.5091	0.0484528	0.201119	-1.32607	0.362046	1	1.57125	0.00819742	0.314794	no
Spruce_10355	BT117340	GQ03817_H17	GQ03817_H17	GQ03817_H17.2	PF01849	NAC domain	UG|Pta|gb|CO363818	Transcribed locus, weakly similar to NP_177466.1 nascent polypeptide-associated complex (NAC) domain-containing protein [Arabidopsis thaliana]	XP_002327577	predicted protein	AT1G17880	nascent polypeptide-associated complex (NAC) domain-containing protein / BTF3b-like transcription factor, putative	False	True	False	True	-1.11724	0.154787	0.551482	1.4645	0.00154528	0.0114098	-1.04204	0.65399	1	1.5702	7.8421e-05	0.0230902	no
Spruce_02808	GQ03218_N13	GQ03218_N13	GQ03218_N13	GQ03218_N13.1	NULL	NULL	UG|Pta|gb|CO163738	Transcribed locus	NULL	NULL	NULL	NULL	False	True	False	False	1.19001	0.0800281	0.339012	1.89511	4.20411e-05	0.000638342	-1.01482	0.346593	1	1.56926	0.00481881	0.241501	no
Spruce_10683	BT117830	GQ03913_M07	GQ03913_M07	GQ03913_M07.1	PF03167	Uracil DNA glycosylase superfamily	UG|Pta|gb|DR685362	Transcribed locus	XP_002316140	predicted protein	AT3G18630	uracil DNA glycosylase family protein	True	True	False	False	-2.00269	9.56192e-05	0.00172383	-1.70772	0.000228905	0.00241878	1.33811	0.00666123	0.690705	1.56923	0.00207318	0.150448	no
Spruce_18580	BT113574	WS02724_B14	NA	NA	NULL	NULL	UG|Pta|gb|DT633698	Transcribed locus, weakly similar to NP_190771.2 F-box family protein / WD-40 repeat family protein [Arabidopsis thaliana]	XP_002314059	predicted protein	AT3G52030	F-box family protein / WD-40 repeat family protein	False	True	False	False	-1.01408	0.913291	1	1.47001	0.00526114	0.0317883	1.05109	0.650223	1	1.56686	0.00589227	0.266762	no
Spruce_15975	EF084377	WS0278_J12	NA	NA	NULL	NULL	NULL	NULL	NULL	NULL	NULL	NULL	True	True	False	False	1.668	7.15453e-07	4.77035e-05	2.61186	2.86764e-06	8.15729e-05	1			1.56586	0.00114992	0.108079	no
Spruce_04771	BT106156	GQ02904_C02	GQ02904_C02	GQ02904_C02.1	NULL	NULL	UG|Pta|gb|CO161946	Transcribed locus	XP_002306876	predicted protein	NULL	NULL	True	True	False	False	7.02681	1.27681e-08	3.30796e-06	11.0029	9.15852e-10	3.54689e-07	1			1.56584	0.00396537	0.218969	no
Spruce_04448	GQ03304_I16	GQ03008_M02	GQ03304_I16	GQ03304_I16.3	PF00560	Leucine Rich Repeat	UG|Pta|gb|CF667381	Transcribed locus, weakly similar to XP_001769341.1 predicted protein [Physcomitrella patens subsp. patens]	XP_002332638	predicted protein	AT3G44670	ATP binding / nucleoside-triphosphatase/ nucleotide binding / protein binding / transmembrane receptor	False	True	False	False	-1.49575	0.0729967	0.316398	-1.96836	0.000154408	0.00176315	2.05972	0.00707733	0.715434	1.56518	0.000975844	0.10082	no
Spruce_01587	BT115061	GQ03608_D22	GQ03608_D22	GQ03608_D22.1	NULL	NULL	UG|Pta|gb|DT628947	Transcribed locus, moderately similar to NP_187797.3 ubiquitin-specific protease, putative [Arabidopsis thaliana]	XP_002322753	predicted protein	AT3G11910	UBP13 (UBIQUITIN-SPECIFIC PROTEASE 13); ubiquitin thiolesterase/ ubiquitin-specific protease	True	True	False	False	-2.1053	3.85133e-05	0.000853775	-2.54272	0.000215472	0.00230717	1.88998	0.00288807	0.461862	1.56485	0.00072714	0.0837748	no
Spruce_10804	BT119961	GQ04113_C22	GQ04113_C22	GQ04113_C22.1	NULL	NULL	NULL	NULL	NULL	NULL	NULL	NULL	True	True	False	False	2.49507	0.000689758	0.0079156	2.75441	5.96789e-05	0.00083806	1.41745	0.0422764	1	1.56479	0.0237776	0.513992	no
Spruce_00572	BT103019	WS02719_N04	NA	NA	PF08241	Methyltransferase domain	UG|Pta|gb|CV143802	Transcribed locus, weakly similar to NP_181669.1 embryo-abundant protein-related [Arabidopsis thaliana]	XP_002308901	predicted protein	AT2G41380	embryo-abundant protein-related	False	True	False	False	1.33103	0.160263	0.565336	1.83286	0.00216766	0.0150426	1.13557	0.319173	1	1.56371	0.0520192	0.730177	no
Spruce_17765	BT116582	GQ03606_L03	GQ03802_H23	GQ03802_H23.1	PF06507	Auxin response factor	UG|Pta|gb|DT637317	Transcribed locus, weakly similar to NP_849830.1 ARF1 (AUXIN RESPONSE FACTOR 1); transcription factor [Arabidopsis thaliana]	XP_002322300	predicted protein	AT5G62000	ARF2 (AUXIN RESPONSE FACTOR 2); protein binding / transcription factor	True	True	False	False	-2.78156	7.52126e-05	0.00143242	-1.53441	0.000549264	0.00486513	-1.16223	0.132022	1	1.55974	0.00921266	0.334235	no
Spruce_14220	BT108078	WS01038_K18	NA	NA	PF04427	Brix domain	UG|Pta|gb|DR688477	Transcribed locus, weakly similar to NP_851242.1 PPAN (PETER PAN-LIKE PROTEIN) [Arabidopsis thaliana]	XP_002320344	predicted protein	AT5G61770	PPAN (PETER PAN-LIKE PROTEIN)	True	True	False	False	-4.60296	1.24619e-05	0.000361204	-3.77131	3.30806e-05	0.000531937	1.27645	0.190651	1	1.55793	0.0177085	0.451763	no
Spruce_18809	BT107181	GQ03103_O03	GQ03103_O03	GQ03103_O03.1	PF06825	Heat shock factor binding protein 1	UG|Pta|gb|AW981606	Transcribed locus	XP_002314449	predicted protein	AT4G15802	FUNCTIONS IN: molecular_function unknown; INVOLVED IN: biological_process unknown; LOCATED IN: cellular_component unknown; CONTAINS InterPro DOMAIN/s: Heat shock factor binding 1 (InterPro:IPR009643); Has 178 Blast hits to 178 proteins in 62 species: Archae - 0; Bacteria - 0; Metazoa - 122; Fungi - 0; Plants - 37; Viruses - 0; Other Eukaryotes - 19 (source: NCBI BLink).	True	True	False	False	-3.08435	2.93169e-05	0.00069547	-2.16461	0.000329732	0.00321764	1.09326	0.575974	1	1.55779	0.00290764	0.187646	no
Spruce_17618	BT111060	WS0272_G22	NA	NA	PF00378	Enoyl-CoA hydratase/isomerase family	UG|Pta|gb|DT637484	Transcribed locus, moderately similar to NP_001043784.1 Os01g0662700 [Oryza sativa (japonica cultivar-group)]	XP_002300108	predicted protein	AT1G60550	ECHID (ENOYL-COA HYDRATASE/ISOMERASE D); catalytic/ naphthoate synthase	True	True	False	False	-1.64576	0.000105261	0.00186112	-1.46257	0.00595332	0.0351836	1.38392	0.0036271	0.504716	1.55727	0.00164131	0.134587	no
Spruce_19101	BT114920	GQ03605_C12	GQ03605_C12	GQ03605_C12.2	PF00319	SRF-type transcription factor (DNA-binding and dimerisation domain)	UG|Pta|gb|DR079733	Transcribed locus, weakly similar to NP_001105148.1 m19 protein [Zea mays]	XP_002310310	predicted protein	AT2G22540	SVP (SHORT VEGETATIVE PHASE); transcription factor/ translation repressor, nucleic acid binding	False	True	False	False	2.13702	0.0103904	0.0690631	2.7844	1.2349e-06	4.42034e-05	1.19403	0.0303067	1	1.55574	0.0931117	0.944755	no
Spruce_31996	BT112135	GQ03708_K23	GQ03310_J18	GQ03310_J18.1	NULL	NULL	UG|Pta|gb|CO201523	Transcribed locus, weakly similar to NP_197415.1 auxin/aluminum-responsive protein, putative [Arabidopsis thaliana]	XP_002311836	predicted protein	AT5G19140	AILP1	True	True	False	False	10.432	0.000173524	0.00274226	7.62775	0.00135118	0.0101835	2.12765	0.0268795	1	1.55571	0.381939	1	no
Spruce_31807	BT113776	WS02745_O03	NA	NA	PF00957	Synaptobrevin	UG|Pta|gb|CO164555	Transcribed locus, moderately similar to NP_001059109.1 Os07g0194000 [Oryza sativa (japonica cultivar-group)]	XP_002322360	predicted protein	AT2G32670	ATVAMP725	True	True	False	False	5.97891	6.75624e-07	4.58621e-05	12.6456	1.35126e-08	2.07822e-06	-1.36276	0.00892446	0.775319	1.55203	0.0152827	0.416503	no
Spruce_21202	BT107939	WS02736_M15	NA	NA	NULL	NULL	UG|Pta|gb|CO166678	Transcribed locus	NULL	NULL	NULL	NULL	True	True	False	False	2.76505	8.54687e-05	0.00158529	4.42859	3.34604e-06	9.16925e-05	-1.03233	0.346593	1	1.55146	0.0488017	0.707842	no
Spruce_29339	BT114578	GQ03517_F03	GQ03517_F03	GQ03517_F03.1	NULL	NULL	NULL	NULL	NULL	NULL	NULL	NULL	False	True	False	False	1.47671	0.0211468	0.120693	2.00144	8.07889e-05	0.00105817	1.14371	0.0691165	1	1.55011	0.0210146	0.486213	no
Spruce_14058	BT114280	GQ03905_I21	GQ03511_N04	GQ03511_N04.2	PF00141	Peroxidase	UG|Pta|gb|DR069584	Transcribed locus, weakly similar to NP_177313.1 peroxidase 12 (PER12) (P12) (PRXR6) [Arabidopsis thaliana]	XP_002306715	predicted protein	AT1G71695	peroxidase 12 (PER12) (P12) (PRXR6)	True	True	False	False	9.96535	3.92308e-06	0.000156456	15.4365	2.28001e-07	1.30407e-05	1			1.54902	0.14185	1	no
Spruce_14388	BT103543	GQ0256_J13	GQ0256_J13	GQ0256_J13.1	NULL	NULL	UG|Pta|gb|DR177719	Transcribed locus, moderately similar to NP_177122.2 acid phosphatase, putative [Arabidopsis thaliana]	XP_002307533	predicted protein	AT1G69640	SBH1 (SPHINGOID BASE HYDROXYLASE 1); catalytic/ sphingosine hydroxylase	True	True	False	False	3.3428	5.859e-05	0.00118522	5.36624	1.07707e-06	4.01642e-05	-1.03669	0.716513	1	1.5485	0.0400509	0.649458	no
Spruce_06923	BT113506	GQ03411_I04	GQ03411_I04	GQ03411_I04.1	PF00338	Ribosomal protein S10p/S20e	UG|Pta|gb|DR011048	Transcribed locus, moderately similar to XP_001784545.1 predicted protein [Physcomitrella patens subsp. patens]	XP_002321843	predicted protein	AT3G47370	40S ribosomal protein S20 (RPS20B)	True	True	False	False	-3.29982	0.00025404	0.00364873	-2.25574	0.00315799	0.0206406	1.05837	0.720752	1	1.54824	0.0904851	0.932228	no
Spruce_21161	BT116530	WS02722_A11	NA	NA	NULL	NULL	UG|Pta|gb|CN785413	Transcribed locus	NULL	NULL	NULL	NULL	True	True	False	False	9.13155	1.409e-06	7.43692e-05	14.134	6.28669e-08	5.4616e-06	1			1.54782	0.0865639	0.912952	no
Spruce_09604	BT102964	WS0274_L13	NA	NA	PF05564	Dormancy/auxin associated protein	UG|Pta|gb|CX714090	Transcribed locus, weakly similar to XP_001758411.1 predicted protein [Physcomitrella patens subsp. patens]	XP_002304241	predicted protein	NULL	NULL	True	True	False	False	4.44742	0.000109698	0.00191689	3.8576	0.000317261	0.00311867	1.78444	0.0444976	1	1.54779	0.0509834	0.722898	no
Spruce_21742	BT113441	GQ03408_J21	GQ03408_J21	GQ03408_J21.1	PF07859	alpha/beta hydrolase fold	UG|Pta|gb|DT625935	Transcribed locus, weakly similar to NP_196275.1 hydrolase [Arabidopsis thaliana]	XP_002309272	predicted protein	AT5G06570	hydrolase	False	True	False	False	1			1.54731	0.000415683	0.00389214	1			1.54731	0.000415683	0.0619273	no
Spruce_10855	BT106728	GQ03009_F08	GQ03009_F08	GQ03009_F08.2	PF00097	Zinc finger, C3HC4 type (RING finger)	UG|Pta|gb|DN613883	Transcribed locus, moderately similar to XP_001763378.1 predicted protein [Physcomitrella patens subsp. patens]	XP_002305807	predicted protein	AT5G01520	zinc finger (C3HC4-type RING finger) family protein	True	True	False	True	2.76666	1.00771e-05	0.000310267	2.31066	8.10598e-08	6.40194e-06	1.85257	0.000193973	0.109062	1.54723	0.000109306	0.0278852	no
Spruce_25821	WS0076_J15	WS0291_L11	NA	NA	NULL	NULL	UG|Pta|gb|CV138042	Transcribed locus, moderately similar to XP_001697820.1 histone H2A [Chlamydomonas reinhardtii]	XP_002308145	histone 2	AT5G02560	HTA12; DNA binding	True	True	False	False	3.89377	0.000112817	0.00195704	7.91913	1.91686e-08	2.59981e-06	-1.31571	0.174478	1	1.54578	0.00474876	0.240956	no
Spruce_22781	BT102839	GQ0201_H13	GQ0201_H13	GQ0201_H13.1	NULL	NULL	UG|Pta|gb|CO163799	Transcribed locus	NULL	NULL	NULL	NULL	True	True	False	False	15.2486	8.95125e-06	0.000285163	24.4842	1.26478e-07	8.85734e-06	-1.03899	0.346593	1	1.54541	0.221852	1	no
Spruce_05272	BT109330	GQ03207_D23	GQ03207_D23	GQ03207_D23.1	PF10046	Biogenesis of lysosome-related organelles complex-1 subunit 2	NULL	NULL	XP_002329299	predicted protein	AT5G49550	unknown protein	False	True	False	False	1.69799	0.00885487	0.0608966	1.93417	0.000137616	0.00161856	1.35637	0.017833	0.950623	1.54503	0.0200887	0.477647	no
Spruce_10937	BT112011	GQ03308_M04	GQ03308_M04	GQ03308_M04.1	PF00808	Histone-like transcription factor (CBF/NF-Y) and archaeal histone	UG|Pta|gb|CO200523	Transcribed locus	XP_002313518	predicted protein	AT1G07980	NF-YC10 (NUCLEAR FACTOR Y, SUBUNIT C10); transcription factor	True	True	False	False	2.73481	9.42486e-06	0.00029503	2.12062	5.98429e-06	0.000142912	1.9874	5.54426e-05	0.0509185	1.54106	0.00114182	0.107949	no
Spruce_06236	BT110275	GQ03219_A24	GQ03219_A24	GQ03219_A24.1	NULL	NULL	UG|Pta|gb|DT637076	Transcribed locus, weakly similar to NP_680198.1 unknown protein [Arabidopsis thaliana]	XP_002299772	predicted protein	AT5G22120	unknown protein	False	True	False	False	-1.05573	0.694694	1	1.42502	0.00814119	0.0453712	1.02353	0.848161	1	1.53983	0.00675404	0.287172	no
Spruce_27338	BT111494	GQ03010_G05	GQ03238_H24	GQ03238_H24.1	NULL	NULL	UG|Pta|gb|DR690300	Transcribed locus, weakly similar to NP_199419.2 GTP binding / GTPase [Arabidopsis thaliana]	XP_002305110	predicted protein	AT5G46070	GTP binding / GTPase	True	True	False	False	-2.24899	8.43708e-06	0.000274495	-2.33018	9.11738e-07	3.55133e-05	1.59481	8.1282e-05	0.0629537	1.53924	0.000680032	0.0806603	no
Spruce_04342	BT115785	GQ03706_B16	GQ03706_B16	GQ03706_B16.1	NULL	NULL	UG|Pta|gb|DR078609	Transcribed locus, moderately similar to XP_001783065.1 class I RPD3 type histone deacetylase protein [Physcomitrella patens subsp. patens]	XP_002322192	histone deacetylase	AT5G63110	HDA6 (HISTONE DEACETYLASE 6); histone deacetylase	True	True	False	False	-2.42494	0.00401021	0.0324124	-1.76551	0.000910489	0.00736271	1.12023	0.329126	1	1.53864	0.0893571	0.926318	no
Spruce_17286	BT100995	GQ03121_H10	GQ0062_O10	GQ0062_O10.1	PF01883	Domain of unknown function DUF59	UG|Pta|gb|DR164413	Transcribed locus, moderately similar to NP_001051431.1 Os03g0775500 [Oryza sativa (japonica cultivar-group)]	XP_002327693	predicted protein	AT3G50845	FUNCTIONS IN: molecular_function unknown; INVOLVED IN: biological_process unknown; LOCATED IN: cellular_component unknown; CONTAINS InterPro DOMAIN/s: Protein of unknown function DUF59 (InterPro:IPR002744); BEST Arabidopsis thaliana protein match is: vacuolar sorting signal binding (TAIR:AT1G68310.2); Has 415 Blast hits to 414 proteins in 153 species: Archae - 0; Bacteria - 0; Metazoa - 216; Fung…	False	True	False	False	1.91251	0.0231558	0.12974	2.14111	0.00289814	0.019252	1.37433	0.230268	1	1.5386	0.0285086	0.565678	no
Spruce_30465	BT117440	GQ03819_J01	GQ03819_J01	GQ03819_J01.1	NULL	NULL	UG|Pta|gb|CX651159	Transcribed locus, moderately similar to NP_566265.1 LACS6 (LONG-CHAIN ACYL-COA SYNTHETASE 6) [Arabidopsis thaliana]	XP_002304555	predicted protein	AT4G23850	long-chain-fatty-acid--CoA ligase / long-chain acyl-CoA synthetase	True	True	False	False	2.09913	0.00537922	0.0410225	2.87102	5.77466e-09	1.1823e-06	1.12489	0.229941	1	1.53854	0.0424932	0.666293	no
Spruce_10662	BT112760	GQ03320_I14	GQ03320_I14	GQ03320_I14.1	NULL	NULL	NULL	NULL	XP_002323264	predicted protein	AT3G57150	NAP57 (Arabidopsis thaliana homologue of NAP57); pseudouridine synthase	True	True	False	False	-4.34089	0.000517294	0.00631039	-3.81778	2.00953e-05	0.000358459	1.35211	0.291573	1	1.53738	0.0165651	0.437165	no
Spruce_12575	BT114845	GQ03603_I18	GQ03603_I18	GQ03603_I18.1	PF03088	Strictosidine synthase	UG|Pta|gb|CO167438	Transcribed locus, weakly similar to NP_001060260.1 Os07g0614000 [Oryza sativa (japonica cultivar-group)]	XP_002306422	predicted protein	AT3G51430	YLS2; strictosidine synthase	False	True	False	False	1.07852	0.390362	0.960578	1.59012	0.00199733	0.0140825	1.0426	0.474694	1	1.53714	0.00722635	0.294295	no
Spruce_30649	BT108260	GQ03119_A16	GQ03119_A16	GQ03119_A16.1	PF03587	EMG1/NEP1 methyltransferase	UG|Pta|gb|DT633700	Transcribed locus, moderately similar to XP_001755198.1 predicted protein [Physcomitrella patens subsp. patens]	XP_002307982	predicted protein	AT3G57000	nucleolar essential protein-related	True	False	False	False	-2.32646	0.000783466	0.00872315	-1.47994	0.0411707	0.176476	-1.02385	0.888396	1	1.53536	0.0277084	0.557435	no
Spruce_30317	WS02725_N17	WS02725_N17	NA	NA	NULL	NULL	NULL	NULL	NULL	NULL	NULL	NULL	False	True	False	False	1.36003	0.0171795	0.102431	1.9757	0.000555551	0.00490999	1.05649	0.408064	1	1.53475	0.0197542	0.475542	no
Spruce_10551	BT102883	GQ0202_G01	GQ0202_G01	GQ0202_G01.1	NULL	NULL	NULL	NULL	NULL	NULL	NULL	NULL	True	True	False	False	3.92487	0.000140596	0.00231997	5.34868	3.4796e-07	1.76696e-05	1.12595	0.483866	1	1.53441	0.0306896	0.586985	no
Spruce_29288	BT119652	GQ04108_G02	GQ04108_G02	GQ04108_G02.1	NULL	NULL	NULL	NULL	NULL	NULL	NULL	NULL	False	True	False	False	1.03602	0.146253	0.532608	1.58936	0.000926822	0.00745913	1			1.53411	0.0018007	0.142182	no
Spruce_14990	BT105060	GQ02818_D03	GQ02818_D03	GQ02818_D03.1	NULL	NULL	UG|Pta|gb|DR117533	Transcribed locus, weakly similar to NP_172728.1 PEPKR2 (PHOSPHOENOLPYRUVATE CARBOXYLASE-RELATED KINASE 2); kinase [Arabidopsis thaliana]	NULL	NULL	NULL	NULL	False	True	False	False	1.14735	0.146994	0.533891	1.75845	4.58579e-05	0.000679877	1			1.53262	0.00495747	0.244862	no
Spruce_09924	BT111816	GQ03303_P14	GQ03303_P14	GQ03303_P14.2	PF04640	PLATZ transcription factor	UG|Pta|gb|CX653264	Transcribed locus, weakly similar to NP_001053711.1 Os04g0591100 [Oryza sativa (japonica cultivar-group)]	XP_002303423	predicted protein	AT1G21000	zinc-binding family protein	True	True	False	False	1.53972	9.08675e-06	0.000287202	2.29541	7.04591e-06	0.000161062	1.02783	0.346593	1	1.53229	0.00125658	0.1141	no
Spruce_13506	BT113593	GQ03414_G07	GQ03414_G07	GQ03414_G07.2	NULL	NULL	UG|Pta|gb|DR052794	Transcribed locus, moderately similar to NP_001062179.1 Os08g0504500 [Oryza sativa (japonica cultivar-group)]	XP_002313298	predicted protein	NULL	NULL	True	True	False	False	-2.52602	0.000133806	0.00222967	-1.48761	0.00688327	0.0396019	-1.10862	0.45872	1	1.53167	0.0056736	0.260338	no
Spruce_13460	BT103203	GQ03103_G02	GQ0208_H06	GQ0208_H06.1	PF05739	SNARE domain	UG|Pta|gb|DR112028	Transcribed locus, moderately similar to NP_566354.1 SYP71 (SYNTAXIN OF PLANTS 71) [Arabidopsis thaliana]	XP_002322868	predicted protein	AT3G09740	SYP71 (SYNTAXIN OF PLANTS 71); protein transporter	False	True	False	False	1.24139	0.1787	0.609975	1.65671	0.0037817	0.0240515	1.14749	0.320944	1	1.53139	0.0172902	0.445332	no
Spruce_18708	BT107659	GQ03111_B16	GQ03111_B16	GQ03111_B16.1	PF00403	Heavy-metal-associated domain	UG|Pta|gb|DR165533	Transcribed locus, moderately similar to NP_001061234.1 Os08g0205400 [Oryza sativa (japonica cultivar-group)]	XP_002315448	predicted protein	AT1G66240	ATX1 (ARABIDOPSIS HOMOLOG OF ANTI-OXIDANT 1); metal ion binding	False	True	False	False	2.67835	0.0267791	0.146045	2.98874	7.71756e-05	0.00102046	1.37137	0.181256	1	1.5303	0.231376	1	no
Spruce_08574	BT114974	GQ03606_F19	GQ03606_F19	GQ03606_F19.1	NULL	NULL	UG|Pta|gb|CO169075	Transcribed locus	NULL	NULL	NULL	NULL	False	True	False	False	1.93089	0.0573581	0.262765	2.1073	0.00101135	0.00801898	1.40201	0.1404	1	1.5301	0.139734	1	no
Spruce_04016	BT116032	WS01048_B11	NA	NA	NULL	NULL	NULL	NULL	NULL	NULL	NULL	NULL	True	True	False	False	7.95189	1.25467e-05	0.000362691	8.70254	1.93515e-07	1.18033e-05	1.39766	0.174504	1	1.5296	0.00802053	0.312878	no
Spruce_04925	BT117597	WS0041_E04	NA	NA	NULL	NULL	UG|Pta|gb|DT631164	Transcribed locus, moderately similar to NP_001064737.1 Os10g0452800 [Oryza sativa (japonica cultivar-group)]	XP_002310107	predicted protein	AT5G08420	RNA binding	True	False	False	False	-2.0382	3.69199e-05	0.000829318	-1.27608	0.165153	0.54414	-1.04432	0.772852	1	1.52945	0.00462202	0.236628	no
Spruce_06408	BT116178	GQ03713_C15	GQ03713_C15	GQ03713_C15.1	NULL	NULL	UG|Pta|gb|CO163993	Transcribed locus	XP_002304530	predicted protein	AT1G64140	FUNCTIONS IN: molecular_function unknown; INVOLVED IN: biological_process unknown; EXPRESSED IN: sperm cell, male gametophyte, pollen tube; EXPRESSED DURING: L mature pollen stage, M germinated pollen stage; BEST Arabidopsis thaliana protein match is: loricrin-related (TAIR:AT5G64550.1); Has 2298 Blast hits to 1429 proteins in 121 species: Archae - 0; Bacteria - 42; Metazoa - 1626; Fungi - 29; Pl…	True	True	False	False	3.14264	6.35559e-05	0.00125952	4.80503	4.0765e-07	1.96433e-05	1			1.52898	0.0498901	0.715285	no
Spruce_05598	WS0084_D10	WS0084_D10	WS0084_D10	WS0084_D10.1	NULL	NULL	NULL	NULL	NULL	NULL	NULL	NULL	True	False	False	False	-1.88886	0.000606976	0.00715461	-1.55336	0.0121628	0.0637158	1.2569	0.100329	1	1.52837	0.0118251	0.376299	no
Spruce_11206	WS02613_D07	WS03917_A17	NA	NA	NULL	NULL	UG|Pta|gb|CO199749	Transcribed locus, weakly similar to NP_683486.1 leucine-rich repeat family protein [Arabidopsis thaliana]	NULL	NULL	NULL	NULL	False	True	False	False	-1.5102	0.109573	0.431739	-1.86305	0.000540229	0.00480363	1.8854	0.0115795	0.836698	1.52831	0.0328221	0.604604	no
Spruce_00580	BT106469	GQ03002_F16	GQ03002_F16	GQ03002_F16.1	PF01423	LSM domain	UG|Pta|gb|DN460061	Transcribed locus, moderately similar to NP_564119.1 small nuclear ribonucleoprotein, putative / snRNP, putative / Sm protein, putative [Arabidopsis thaliana]	XP_002301922	predicted protein	AT1G20580	small nuclear ribonucleoprotein, putative / snRNP, putative / Sm protein, putative	True	True	False	False	-2.98327	0.00284142	0.0245788	-2.10934	0.000384115	0.00363906	1.07885	0.722497	1	1.52583	0.068224	0.8227	no
Spruce_17322	BT105921	GQ02830_B24	GQ02830_B24	GQ02830_B24.1	NULL	NULL	UG|Pta|gb|DT633683	Transcribed locus, weakly similar to NP_567804.1 unknown protein [Arabidopsis thaliana]	XP_002330636	predicted protein	AT4G28310	unknown protein	True	True	False	False	-4.50348	1.52785e-05	0.000421194	-3.22106	8.62532e-05	0.0011157	1.09109	0.666397	1	1.5255	0.00792546	0.310675	no
Spruce_03423	BT100428	GQ0014_A02	GQ0014_A02	GQ0014_A02.1	NULL	NULL	NULL	NULL	NULL	NULL	NULL	NULL	True	True	False	False	2.03886	0.00354671	0.0293904	3.11023	4.0201e-05	0.0006175	1			1.52548	0.0961481	0.955423	no
Spruce_26227	WS00840_G20	WS00840_G20	WS00840_G20	WS00840_G20.1	NULL	NULL	UG|Pta|gb|DR743606	Transcribed locus, weakly similar to NP_001058660.1 Os06g0731000 [Oryza sativa (japonica cultivar-group)]	NULL	NULL	NULL	NULL	False	True	False	False	2.19026	0.0117331	0.075687	3.3376	1.36355e-06	4.74865e-05	1.0002	0.346593	1	1.52414	0.142722	1	no
Spruce_12528	BT118119	GQ04002_J24	GQ04002_J24	GQ04002_J24.1	PF00069	Protein kinase domain	UG|Pta|gb|CV036453	Transcribed locus, moderately similar to NP_001031507.1 CDKB1;2 (cyclin-dependent kinase B1;2); kinase [Arabidopsis thaliana]	XP_002326262	predicted protein	AT1G20930	CDKB2;2 (CYCLIN-DEPENDENT KINASE B2;2); cyclin-dependent protein kinase/ kinase	True	True	False	False	-6.4913	5.7221e-07	4.08736e-05	-4.22936	9.80149e-06	0.000208323	-1.008	0.956183	1	1.52264	0.0159715	0.427537	no
Spruce_19734	BT105035	GQ02817_N14	GQ02817_N14	GQ02817_N14.1	PF01997	Translin family	UG|Pta|gb|DR690245	Transcribed locus, weakly similar to NP_178473.2 translin family protein [Arabidopsis thaliana]	XP_002314915	predicted protein	AT2G03780	translin family protein	True	False	False	False	-1.78827	2.49422e-05	0.000615306	-1.22733	0.0800864	0.303752	1.04487	0.423004	1	1.52243	0.00528322	0.252927	no
Spruce_29146	BT101051	GQ0015_E18	GQ0015_E18	GQ0015_E18.1	NULL	NULL	UG|Pta|gb|CV032728	Transcribed locus, weakly similar to NP_188879.2 LOX5; lipoxygenase [Arabidopsis thaliana]	XP_002315780	predicted protein	AT3G22400	LOX5; electron carrier/ iron ion binding / lipoxygenase/ metal ion binding / oxidoreductase, acting on single donors with incorporation of molecular oxygen, incorporation of two atoms of oxygen	False	True	False	False	1.14553	0.0459024	0.221777	1.80578	0.000469629	0.00428978	-1.03572	0.290166	1	1.52201	0.00645305	0.282458	no
Spruce_08090	BT111154	GQ03233_I17	GQ03233_I17	GQ03233_I17.2	NULL	NULL	UG|Pta|gb|DR054620	Transcribed locus	XP_002298331	predicted protein	AT5G52370	unknown protein	False	True	False	False	-1.78195	0.0340773	0.17639	-1.50154	0.00914148	0.04989	1.2822	0.263401	1	1.52165	0.0237125	0.513623	no
Spruce_20671	BT101031	GQ03805_B24	GQ0224_M16	GQ0224_M16.1	PF03018	Dirigent-like protein	UG|Pta|gb|DR744593	Transcribed locus, weakly similar to NP_850009.1 disease resistance-responsive protein-related / dirigent protein-related [Arabidopsis thaliana]	XP_002309288	predicted protein	AT1G65870	disease resistance-responsive family protein	False	True	False	False	1.75489	0.0910204	0.374186	2.66762	6.75508e-06	0.00015655	1			1.52011	0.210866	1	no
Spruce_06522	BT119829	GQ04110_L20	GQ04110_L20	GQ04110_L20.1	NULL	NULL	UG|Pta|gb|CO366178	Transcribed locus, weakly similar to XP_001757598.1 predicted protein [Physcomitrella patens subsp. patens]	XP_002317915	predicted protein	AT1G68490	unknown protein	True	True	False	False	1.45086	0.00399193	0.0322728	1.9319	0.000256011	0.00264265	1.14159	0.281735	1	1.52009	0.000938567	0.0994848	no
Spruce_10862	BT101939	GQ0133_M02	GQ0133_M02	GQ0133_M02.1	NULL	NULL	UG|Pta|gb|CO163799	Transcribed locus	NULL	NULL	NULL	NULL	True	True	False	False	24.1695	2.74648e-09	1.31222e-06	35.2607	2.23115e-08	2.8573e-06	1.04194	0.346593	1	1.52007	0.0649521	0.807043	no
Spruce_23973	BT117204	WS02917_C13	NA	NA	PF00004	ATPase family associated with various cellular activities (AAA)	UG|Pta|gb|DR070213	Transcribed locus, moderately similar to XP_001696503.1 flagellar associated protein [Chlamydomonas reinhardtii]	XP_002323472	predicted protein	AT3G53230	cell division cycle protein 48, putative / CDC48, putative	True	True	False	False	4.57022	9.29476e-06	0.000291932	6.44256	3.75845e-06	9.99268e-05	1.07778	0.482668	1	1.51933	0.0734192	0.850694	no
Spruce_27596	BT107769	GQ04004_L14	GQ03112_I05	GQ03112_I05.1	PF01168	Alanine racemase, N-terminal domain	UG|Pta|gb|DR690452	Transcribed locus, moderately similar to NP_001054662.1 Os05g0150000 [Oryza sativa (japonica cultivar-group)]	XP_002331519	predicted protein	AT1G11930	alanine racemase family protein	False	True	False	False	-1.04488	0.689154	1	1.56235	0.00283533	0.018881	-1.07618	0.584103	1	1.51692	0.000561796	0.0736924	no
Spruce_01055	BT113810	GQ03501_N03	GQ03501_N03	GQ03501_N03.1	NULL	NULL	UG|Pta|gb|CO410546	Transcribed locus, moderately similar to NP_181221.1 GAMMA-TIP (Tonoplast intrinsic protein (TIP) gamma); water channel [Arabidopsis thaliana]	XP_002322910	aquaporin, MIP family, TIP subfamily	AT2G36830	GAMMA-TIP (GAMMA TONOPLAST INTRINSIC PROTEIN); water channel	True	True	False	False	-6.26677	4.28143e-05	0.000924261	-3.05496	0.000456535	0.00419042	-1.35411	0.158253	1	1.5149	0.108403	1	no
Spruce_13249	BT116521	GQ03801_E08	GQ03801_E08	GQ03801_E08.4	PF03181	BURP domain	UG|Pta|gb|CO413176	Transcribed locus, weakly similar to NP_175357.1 BURP domain-containing protein [Arabidopsis thaliana]	XP_002324250	predicted protein	AT5G25610	RD22; nutrient reservoir	False	True	False	False	2.86906	0.0130498	0.0824094	3.44292	0.0017557	0.0126273	1.26165	0.317498	1	1.51401	0.291253	1	no
Spruce_04424	BT111153	GQ03233_I12	GQ03233_I12	GQ03233_I12.1	PF00091	Tubulin/FtsZ family, GTPase domain	UG|Pta|gb|DR160508	Transcribed locus, strongly similar to NP_196786.1 TUB6 (BETA-6 TUBULIN) [Arabidopsis thaliana]	XP_002314013	tubulin, beta chain	AT5G12250	TUB6 (BETA-6 TUBULIN); structural constituent of cytoskeleton	True	True	False	False	-5.21056	0.000311402	0.00425582	-3.85251	7.52181e-06	0.000168371	1.1194	0.581683	1	1.514	0.111695	1	no
Spruce_24175	BT112696	GQ03319_K06	GQ03319_K06	GQ03319_K06.1	NULL	NULL	UG|Pta|gb|DR094741	Transcribed locus, weakly similar to NP_564029.1 unknown protein [Arabidopsis thaliana]	NULL	NULL	NULL	NULL	False	True	False	False	1.1682	0.0353338	0.181317	1.79872	0.00106277	0.00835044	-1.01828	0.301891	1	1.5121	0.0137991	0.400263	no
Spruce_25599	BT110214	GQ03218_E13	GQ03218_E13	GQ03218_E13.1	PF10497	Zinc-finger domain of monoamine-oxidase A repressor R1	UG|Pta|gb|DR694183	Transcribed locus, weakly similar to NP_001068113.1 Os11g0568300 [Oryza sativa (japonica cultivar-group)]	XP_002310169	predicted protein	AT2G23530	FUNCTIONS IN: molecular_function unknown; INVOLVED IN: biological_process unknown; LOCATED IN: cellular_component unknown; EXPRESSED IN: 10 plant structures; EXPRESSED DURING: 6 growth stages; CONTAINS InterPro DOMAIN/s: Cell division cycle-associated protein (InterPro:IPR018866); BEST Arabidopsis thaliana protein match is: protein binding / zinc ion binding (TAIR:AT4G37110.1); Has 305 Blast hits…	True	True	False	True	-2.18787	1.62378e-05	0.000442329	-1.75193	0.000341874	0.00331255	1.20989	0.121404	1	1.51095	0.000197245	0.0405795	no
Spruce_02742	WS00755_F09	WS00755_F09	WS00755_F09	WS00755_F09.1	NULL	NULL	NULL	NULL	XP_002330346	predicted protein	AT5G24860	FPF1 (FLOWERING PROMOTING FACTOR 1)	False	True	False	False	1.39411	0.0776893	0.331595	2.60105	1.20943e-05	0.000243737	-1.23492	0.184738	1	1.51082	0.0112884	0.368991	no
Spruce_21165	BT106442	GQ03001_N03	GQ03001_N03	GQ03001_N03.1	NULL	NULL	UG|Pta|gb|CO159775	Transcribed locus	NULL	NULL	NULL	NULL	True	True	False	False	-4.56402	0.000942237	0.0101738	-3.50125	0.00409809	0.02568	1.15899	0.690757	1	1.51079	0.132069	1	no
Spruce_24441	BT117924	GQ03607_I24	GQ03917_G14	GQ03917_G14.2	PF00257	Dehydrin	UG|Pta|gb|DR685444	Transcribed locus, weakly similar to NP_850947.1 ERD10/LTI45 (EARLY RESPONSIVE TO DEHYDRATION 10) [Arabidopsis thaliana]	NULL	NULL	NULL	NULL	False	True	False	False	1.67496	0.0956301	0.388319	2.29042	0.000586275	0.00512656	1.10405	0.614126	1	1.50974	0.136175	1	no
Spruce_12389	BT109321	GQ03207_B15	GQ03207_B15	GQ03207_B15.4	NULL	NULL	UG|Pta|gb|DT634588	Transcribed locus, weakly similar to NP_001059181.1 Os07g0213400 [Oryza sativa (japonica cultivar-group)]	XP_002313940	predicted protein	AT4G33690	unknown protein	True	True	False	False	1.32654	0.000257459	0.00369211	1.82151	7.78265e-05	0.00102653	1.09886	0.178909	1	1.50888	0.00029737	0.0519493	no
Spruce_10548	BT106631	GQ03006_M20	GQ03006_M20	GQ03006_M20.2	NULL	NULL	UG|Pta|gb|DT634185	Transcribed locus, moderately similar to NP_199286.1 haloacid dehalogenase-like hydrolase family protein [Arabidopsis thaliana]	XP_002303713	predicted protein	AT5G44730	haloacid dehalogenase-like hydrolase family protein	False	True	False	False	1.41744	0.0213466	0.12151	1.97997	6.57117e-05	0.000902666	1.07971	0.515483	1	1.50821	0.00379787	0.213424	no
Spruce_15880	BT119677	GQ04108_K10	GQ04108_K10	GQ04108_K10.1	PF08240	Alcohol dehydrogenase GroES-like domain	UG|Pta|gb|CO366954	Transcribed locus, weakly similar to NP_001052290.1 Os04g0229100 [Oryza sativa (japonica cultivar-group)]	XP_002322761	cinnamyl alcohol dehydrogenase-like protein	AT4G37970	CAD6 (CINNAMYL ALCOHOL DEHYDROGENASE 6); binding / catalytic/ oxidoreductase/ zinc ion binding	True	True	False	False	7.19454	6.1401e-07	4.29059e-05	10.8071	2.43217e-07	1.36678e-05	1.00393	0.346593	1	1.50802	0.0795768	0.879445	no
Spruce_21598	BT119209	GQ04102_L13	GQ04102_L13	GQ04102_L13.1	PF03690	Uncharacterised protein family (UPF0160)	UG|Pta|gb|DR685037	Transcribed locus, moderately similar to NP_199012.2 unknown protein [Arabidopsis thaliana]	XP_002304577	predicted protein	AT5G41970	FUNCTIONS IN: molecular_function unknown; INVOLVED IN: biological_process unknown; LOCATED IN: mitochondrion; EXPRESSED IN: 24 plant structures; EXPRESSED DURING: 13 growth stages; CONTAINS InterPro DOMAIN/s: Metal-dependent protein hydrolase (InterPro:IPR003226); BEST Arabidopsis thaliana protein match is: unknown protein (TAIR:AT3G49320.1); Has 464 Blast hits to 461 proteins in 209 species: Arc…	True	False	False	False	-2.3	0.00363906	0.0299934	-1.43889	0.012392	0.0646954	-1.06079	0.768191	1	1.50686	0.0146754	0.410242	no
Spruce_31144	BT116243	WS02751_O24	NA	NA	NULL	NULL	UG|Pta|gb|DT634508	Transcribed locus	NULL	NULL	NULL	NULL	True	True	False	False	-5.10549	6.48062e-07	4.46066e-05	-3.02091	4.33033e-05	0.000653158	-1.12337	0.378506	1	1.50445	0.0139471	0.403162	no
Spruce_10378	BT116352	GQ03717_A21	GQ03717_A21	GQ03717_A21.1	NULL	NULL	NULL	NULL	NULL	NULL	NULL	NULL	True	True	False	False	1.96362	2.80943e-05	0.000670924	2.95297	1.65763e-07	1.06353e-05	1			1.50384	0.00404385	0.220232	no
Spruce_05076	BT108515	GQ03122_O23	GQ03122_O23	GQ03122_O23.2	PF00240	Ubiquitin family	UG|Pta|gb|DR163706	Transcribed locus, strongly similar to NP_035794.1 ubiquitin B [Mus musculus]	XP_002339256	predicted protein	AT5G03240	UBQ3 (POLYUBIQUITIN 3); protein binding	False	True	False	False	1.89595	0.0076669	0.054283	1.8302	0.000762883	0.00636277	1.55395	0.00687738	0.704034	1.50006	0.0502961	0.717375	no
Spruce_07791	BT117827	GQ03913_L07	GQ03913_L07	GQ03913_L07.4	NULL	NULL	UG|Pta|gb|DT627014	Transcribed locus, weakly similar to NP_567797.1 unknown protein [Arabidopsis thaliana]	XP_002319388	predicted protein	AT4G28100	unknown protein	True	True	False	False	-8.15152	1.43756e-06	7.55049e-05	-6.34736	7.36063e-06	0.000166152	1.16783	0.423032	1	1.49978	0.0379183	0.64114	no
Spruce_24179	GQ0208_P13	GQ0208_P13	GQ0208_P13	GQ0208_P13.1	NULL	NULL	UG|Pta|gb|DR070598	Transcribed locus, weakly similar to NP_001105822.1 retinoblastoma-related 3 [Zea mays]	XP_002297730	hypothetical protein POPTRDRAFT_547794	AT3G12280	RBR1 (RETINOBLASTOMA-RELATED 1); transcription factor binding	True	False	False	True	-1.22406	8.77836e-05	0.00161518	1.02055	0.755248	1	1.19911	0.00169328	0.355743	1.49795	9.92258e-05	0.0268026	no
Spruce_09887	BT116792	GQ03806_O09	GQ03806_O09	GQ03806_O09.1	NULL	NULL	UG|Pta|gb|DR110240	Transcribed locus, weakly similar to XP_001757598.1 predicted protein [Physcomitrella patens subsp. patens]	XP_002314858	predicted protein	AT1G68490	unknown protein	True	True	False	False	2.83543	0.000354124	0.00470167	3.41095	6.29575e-06	0.000148474	1.24478	0.197959	1	1.49744	0.0226813	0.507002	no
Spruce_27054	GQ0162_H21	GQ02818_M07	GQ0167_A12	GQ0167_A12.1	PF00504	Chlorophyll A-B binding protein	UG|Pta|gb|DR015159	Transcribed locus, strongly similar to NP_189406.1 LHCB2:4 (Photosystem II light harvesting complex gene 2.3); chlorophyll binding [Arabidopsis thaliana]	XP_002321186	light-harvesting complex II protein Lhcb2	AT3G27690	LHCB2.3; chlorophyll binding	False	True	False	False	1.62753	0.0453292	0.219721	2.55325	0.000269159	0.0027414	-1.04775	0.780763	1	1.49728	0.0755936	0.858783	no
Spruce_31699	WS0075_C17	WS0105_N08	NA	NA	PF00481	Protein phosphatase 2C	UG|Pta|gb|DR165620	Transcribed locus, moderately similar to NP_001053823.1 Os04g0609600 [Oryza sativa (japonica cultivar-group)]	XP_002309037	predicted protein	AT2G20630	protein phosphatase 2C, putative / PP2C, putative	True	True	False	False	2.47861	0.000354264	0.00470167	3.71072	1.69745e-08	2.44107e-06	1			1.4971	0.0394704	0.644566	no
Spruce_08949	GQ03211_A02	GQ03211_A02	GQ03211_A02	GQ03211_A02.2	PF03055	Retinal pigment epithelial membrane protein	UG|Pta|gb|DR165559	Transcribed locus, moderately similar to NP_191911.1 CCD1 (CAROTENOID CLEAVAGE DIOXYGENASE 1) [Arabidopsis thaliana]	XP_002298430	predicted protein	AT3G63520	CCD1 (CAROTENOID CLEAVAGE DIOXYGENASE 1); 9-cis-epoxycarotenoid dioxygenase	False	True	False	False	1.41883	0.0233647	0.130728	1.89012	0.00346994	0.0223702	1.12359	0.550178	1	1.49681	0.000436103	0.0631446	no
Spruce_10632	BT114673	GQ03314_F05	GQ03519_C08	GQ03519_C08.4	PF00107	Zinc-binding dehydrogenase	UG|Pta|gb|CO161563	Transcribed locus, weakly similar to NP_199207.1 ADH2 (ALCOHOL DEHYDROGENASE 2); formaldehyde dehydrogenase (glutathione) [Arabidopsis thaliana]	XP_002301836	glutathione-dependent formaldehyde dehydrogenase	AT5G43940	HOT5 (sensitive to hot temperatures 5); S-(hydroxymethyl)glutathione dehydrogenase/ S-nitrosoglutathione reductase	True	True	False	False	2.08923	0.00359074	0.0296864	3.12629	3.23953e-09	8.33051e-07	1			1.49638	0.061843	0.791669	no
Spruce_18137	BT117129	GQ03813_F17	GQ03813_F17	GQ03813_F17.1	PF00160	Cyclophilin type peptidyl-prolyl cis-trans isomerase/CLD	UG|Pta|gb|DR016510	Transcribed locus, weakly similar to NP_001119097.1 peptidyl-prolyl cis-trans isomerase cyclophilin-type family protein [Arabidopsis thaliana]	XP_002306802	predicted protein	AT3G63400	peptidyl-prolyl cis-trans isomerase cyclophilin-type family protein	False	True	False	False	-2.22751	0.0552554	0.255008	-2.19825	3.18277e-05	0.000516963	1.47509	0.0678807	1	1.49472	0.244847	1	no
Spruce_24985	WS0395_P08	WS0395_P08	NA	NA	NULL	NULL	NULL	NULL	NULL	NULL	NULL	NULL	False	True	False	False	1.17918	0.0578604	0.264561	1.76155	0.00174023	0.0125424	1			1.49388	0.0234588	0.512453	no
Spruce_05747	BT105260	GQ02820_E23	GQ02820_E23	GQ02820_E23.3	PF00544	Pectate lyase	UG|Pta|gb|DR117495	Transcribed locus, moderately similar to NP_567707.1 pectate lyase family protein [Arabidopsis thaliana]	XP_002322215	predicted protein	AT4G24780	pectate lyase family protein	False	True	False	False	1.39758	0.0375041	0.190237	1.79014	0.0022105	0.0152969	1.16622	0.109556	1	1.49379	0.0435319	0.672324	no
Spruce_03519	GQ03512_D20	GQ03512_D20	GQ03512_D20	GQ03512_D20.1	PF06404	Phytosulfokine precursor protein (PSK)	NULL	NULL	NULL	NULL	NULL	NULL	True	True	False	False	3.31639	0.000208713	0.00316043	5.45055	5.72296e-09	1.17922e-06	-1.10054	0.550556	1	1.49337	0.0127974	0.389433	no
Spruce_30893	BT111252	GQ03234_N16	GQ03234_N16	GQ03234_N16.2	PF00031	Cystatin domain	UG|Pta|gb|CO164373	Transcribed locus, weakly similar to NP_566425.1 cysteine protease inhibitor, putative / cystatin, putative [Arabidopsis thaliana]	XP_002303955	predicted protein	AT3G12490	cysteine protease inhibitor, putative / cystatin, putative	True	False	False	False	-1.87938	0.0010222	0.0108764	-1.04113	0.79351	1	-1.21045	0.266618	1	1.4913	0.00704732	0.292689	no
Spruce_29801	BT111302	GQ03235_L13	GQ03235_L13	GQ03235_L13.1	PF00069	Protein kinase domain	UG|Pta|gb|DT639050	Transcribed locus, moderately similar to NP_001066079.1 Os12g0132200 [Oryza sativa (japonica cultivar-group)]	XP_002331059	predicted protein	AT1G30270	CIPK23 (CBL-INTERACTING PROTEIN KINASE 23); kinase/ protein binding / protein serine/threonine kinase	True	True	False	True	-2.83854	9.87003e-07	5.85764e-05	-2.06805	0.000154686	0.00176445	1.08614	0.505361	1	1.4908	0.000216953	0.0433151	no
Spruce_10383	BT108964	GQ03203_B22	GQ03203_B22	GQ03203_B22.2	PF00759	Glycosyl hydrolase family 9	UG|Pta|gb|DT637514	Transcribed locus, moderately similar to NP_171779.1 ATCEL2 (Arabidopsis thaliana Cellulase 2); hydrolase, hydrolyzing O-glycosyl compounds	XP_002301487	glycosyl hydrolase family 9	AT4G02290	AtGH9B13 (Arabidopsis thaliana glycosyl hydrolase 9B13); catalytic/ hydrolase, hydrolyzing O-glycosyl compounds	True	True	False	False	-4.59051	0.000128027	0.00215842	-3.85686	9.36062e-05	0.00118783	1.25024	0.313458	1	1.48806	0.0863173	0.911193	no
Spruce_30229	BT113422	GQ03407_L13	GQ03407_L13	GQ03407_L13.1	PF00582	Universal stress protein family	UG|Pta|gb|DR100934	Transcribed locus, weakly similar to NP_196972.1 universal stress protein (USP) family protein [Arabidopsis thaliana]	XP_002324004	predicted protein	AT5G14680	universal stress protein (USP) family protein	True	True	False	False	2.13456	1.6931e-05	0.000457335	2.5321	0.000280295	0.00282764	1.25442	0.168043	1	1.48805	0.00180712	0.142182	no
Spruce_06750	BT110778	GQ03227_M18	GQ03227_M18	GQ03227_M18.1	NULL	NULL	UG|Pta|gb|CF474708	Transcribed locus, moderately similar to NP_001078218.1 CARA (CARBAMOYL PHOSPHATE SYNTHETASE A) [Arabidopsis thaliana]	XP_002312481	anthranilate synthase, beta subunit, ASB2	AT1G25220	ASB1 (ANTHRANILATE SYNTHASE BETA SUBUNIT 1); anthranilate synthase	False	True	False	False	1.18169	0.0969298	0.392111	1.4289	0.00827139	0.0459595	1.2301	0.0492047	1	1.48742	0.00457242	0.236009	no
Spruce_24148	BT110124	GQ03216_L10	GQ03216_L10	GQ03216_L10.1	PF04059	RNA recognition motif 2	UG|Pta|gb|AY579879	Mei2-like protein	XP_002306739	predicted protein	AT5G07290	AML4 (ARABIDOPSIS MEI2-LIKE 4); RNA binding / nucleic acid binding / nucleotide binding	True	False	False	True	-1.6675	6.25238e-05	0.00124628	-1.13898	0.149476	0.503802	1.01466	0.883575	1	1.4855	1.76147e-05	0.0104934	no
Spruce_04250	BT106473	WS02917_H02	NA	NA	NULL	NULL	UG|Pta|gb|CV146315	Transcribed locus, weakly similar to NP_197910.1 serine-rich protein-related [Arabidopsis thaliana]	XP_002309648	predicted protein	AT5G25280	serine-rich protein-related	True	False	False	False	2.4252	1.70488e-05	0.000458974	2.50978	0.0231626	0.109308	1.43334	0.296867	1	1.48333	0.00912738	0.333166	no
Spruce_16102	BT109227	GQ03516_E03	GQ03206_C05	GQ03206_C05.1	NULL	NULL	UG|Pta|gb|CO172425	Transcribed locus, weakly similar to NP_001063758.1 Os09g0532000 [Oryza sativa (japonica cultivar-group)]	XP_002304454	predicted protein	AT4G22920	NYE1 (NON-YELLOWING 1)	True	True	False	False	1.84424	0.00233862	0.020998	2.61919	4.02074e-05	0.0006175	1.04415	0.739652	1	1.48291	0.0185444	0.461728	no
Spruce_13271	BT117035	GQ03811_G16	GQ03811_G16	GQ03811_G16.1	PF00501	AMP-binding enzyme	UG|Pta|gb|DT626420	Transcribed locus, moderately similar to NP_190468.1 AMP-dependent synthetase and ligase family protein [Arabidopsis thaliana]	XP_002298041	predicted protein	AT3G48990	AMP-dependent synthetase and ligase family protein	True	True	False	False	2.55052	0.00473502	0.0369244	3.71496	3.1618e-05	0.000513817	1.01755	0.346593	1	1.48211	0.208716	1	no
Spruce_30682	BT117829	GQ03913_M05	GQ03913_M05	GQ03913_M05.1	NULL	NULL	UG|Pta|gb|DR169348	Transcribed locus	NULL	NULL	NULL	NULL	False	True	False	False	2.31162	0.0280259	0.151507	4.6705	5.34992e-05	0.000767713	-1.36345	0.353521	1	1.48186	0.078751	0.874395	no
Spruce_25690	BT111733	GQ03302_O10	GQ03302_O10	GQ03302_O10.1	NULL	NULL	NULL	NULL	NULL	NULL	NULL	NULL	False	True	False	True	1.01129	0.346593	0.871336	1.49848	5.07348e-05	0.000736262	1			1.48175	7.31133e-05	0.0223824	no
Spruce_12534	BT105653	GQ02825_M08	GQ02825_M08	GQ02825_M08.1	PF03061	Thioesterase superfamily	UG|Pta|gb|DR688725	Transcribed locus, weakly similar to NP_175266.1 thioesterase family protein [Arabidopsis thaliana]	XP_002315475	predicted protein	AT1G48320	thioesterase family protein	True	True	False	False	2.17716	0.0010504	0.0111103	3.22435	8.88163e-11	9.84452e-08	1			1.48099	0.0376722	0.639353	no
Spruce_18878	BT116024	GQ03710_K12	GQ03710_K12	GQ03710_K12.1	NULL	NULL	NULL	NULL	NULL	NULL	NULL	NULL	True	False	False	False	-1.96661	0.000776752	0.00867846	-1.64268	0.0251296	0.11702	1.23668	0.288332	1	1.48056	0.011241	0.368991	no
Spruce_28694	GQ0165_E03	GQ0165_E03	GQ0165_E03	GQ0165_E03.2	PF00560	Leucine Rich Repeat	UG|Pta|gb|CX649748	Transcribed locus, weakly similar to NP_190225.1 protein kinase family protein [Arabidopsis thaliana]	XP_002327474	predicted protein	AT1G67720	leucine-rich repeat family protein / protein kinase family protein	True	True	False	False	1.95325	0.00179321	0.0169134	2.2942	0.00304993	0.0200772	1.26024	0.276283	1	1.48022	0.0280843	0.560875	no
Spruce_14049	WS01033_C04	WS01033_C04	NA	NA	NULL	NULL	NULL	NULL	NULL	NULL	NULL	NULL	False	True	False	False	1.11681	0.141146	0.523782	1.65283	0.00383054	0.0243028	1			1.47996	0.0247093	0.52534	no
Spruce_13495	BT118849	GQ03005_G21	GQ04010_P15	GQ04010_P15.2	PF02309	AUX/IAA family	UG|Pta|gb|DR091484	Transcribed locus, weakly similar to NP_171921.1 AXR3 (AUXIN RESISTANT 3); transcription factor [Arabidopsis thaliana]	XP_002324753	predicted protein	AT3G04730	IAA16; transcription factor	True	True	False	False	-3.60979	0.000851894	0.00939392	-2.51333	0.000174662	0.00194067	1.02977	0.830641	1	1.47901	0.159495	1	no
Spruce_11861	BT105208	GQ02819_L06	GQ02819_L06	GQ02819_L06.2	PF01798	Putative snoRNA binding domain	UG|Pta|gb|DR685991	Transcribed locus, moderately similar to NP_187892.2 nucleolar protein Nop56, putative [Arabidopsis thaliana]	XP_002322238	predicted protein	AT1G56110	NOP56 (Arabidopsis homolog of nucleolar protein Nop56)	True	True	False	False	-7.29444	5.69863e-07	4.07966e-05	-5.48341	1.72826e-06	5.64564e-05	1.11146	0.347428	1	1.47854	0.0452122	0.683907	no
Spruce_30743	WS03217_O06	WS03217_O06	WS03217_O06	WS03217_O06.1	NULL	NULL	UG|Pta|gb|DR016802	Transcribed locus, weakly similar to NP_195643.1 mannitol dehydrogenase, putative [Arabidopsis thaliana]	XP_002309270	cinnamyl alcohol dehydrogenase-like protein	AT4G39330	CAD9 (CINNAMYL ALCOHOL DEHYDROGENASE 9); binding / catalytic/ oxidoreductase/ zinc ion binding	True	True	False	False	2.42457	0.00301503	0.025817	3.58283	3.70689e-07	1.8388e-05	1			1.47772	0.124317	1	no
Spruce_19469	BT116498	WS02717_H19	NA	NA	NULL	NULL	UG|Pta|gb|BM158463	Transcribed locus	NULL	NULL	NULL	NULL	False	True	False	False	1.68156	0.0771761	0.329931	2.21032	2.24931e-05	0.000391244	1.12319	0.642535	1	1.47636	0.0148629	0.41153	no
Spruce_01491	BT103762	GQ02801_L23	GQ02801_L23	GQ02801_L23.1	PF00149	Calcineurin-like phosphoesterase	UG|Pta|gb|CO161159	Transcribed locus, moderately similar to NP_188686.2 ATPAP18/PAP18 (purple acid phosphatase 18); acid phosphatase/ protein serine/threonine phosphatase [Arabidopsis thaliana]	XP_002317591	predicted protein	AT3G20500	PAP18 (PURPLE ACID PHOSPHATASE 18); acid phosphatase/ protein serine/threonine phosphatase	True	True	False	False	-4.54958	8.8038e-07	5.49494e-05	-2.85135	0.000118354	0.0014329	-1.08089	0.627007	1	1.47619	0.00691639	0.291759	no
Spruce_14392	BT119444	GQ04105_M10	GQ04105_M10	GQ04105_M10.1	NULL	NULL	UG|Pta|gb|DT633576	Transcribed locus, moderately similar to NP_001048290.1 Os02g0777400 [Oryza sativa (japonica cultivar-group)]	NULL	NULL	NULL	NULL	True	True	False	False	-6.43001	1.6789e-07	1.80486e-05	-5.1464	2.05945e-06	6.41462e-05	1.18139	0.0940085	1	1.47605	0.0337669	0.61012	no
Spruce_13598	BT112706	GQ03319_N08	GQ03319_N08	GQ03319_N08.1	PF00319	SRF-type transcription factor (DNA-binding and dimerisation domain)	UG|Pta|gb|CO169756	Transcribed locus, weakly similar to NP_200000.3 AGL71; transcription factor [Arabidopsis thaliana]	XP_002302552	MIKC mads-box transcription factor SOC1	AT2G45660	AGL20 (AGAMOUS-LIKE 20); transcription factor	False	False	False	True	1.03094	0.780994	1	1.46716	0.027559	0.126453	1.03698	0.833034	1	1.47575	0.000222638	0.0438691	no
Spruce_10570	BT111892	GQ03307_A08	GQ03307_A08	GQ03307_A08.1	PF04752	ChaC-like protein	UG|Pta|gb|CO161676	Transcribed locus, moderately similar to NP_197994.1 ChaC-like family protein [Arabidopsis thaliana]	XP_002332121	predicted protein	AT5G26220	ChaC-like family protein	True	True	False	False	2.52936	5.53112e-05	0.00112669	2.54947	1.24375e-05	0.000248626	1.46383	0.0076602	0.73685	1.47547	0.00827377	0.316233	no
Spruce_17542	BT106431	GQ03001_I16	GQ03001_I16	GQ03001_I16.1	PF00561	alpha/beta hydrolase fold	UG|Pta|gb|DR018925	Transcribed locus, weakly similar to NP_001064968.1 Os10g0498500 [Oryza sativa (japonica cultivar-group)]	XP_002319904	predicted protein	AT3G51000	epoxide hydrolase, putative	False	True	False	False	1.36099	0.0237632	0.132557	1.78211	0.00838061	0.0464299	1.12673	0.319688	1	1.47537	0.0462519	0.687978	no
Spruce_27982	WS00829_C22	WS00829_C22	WS00829_C22	WS00829_C22.1	NULL	NULL	UG|Pta|gb|DR057561	Transcribed locus, moderately similar to NP_850847.1 CHR17 (CHROMATIN REMODELING FACTOR17); DNA-dependent ATPase [Arabidopsis thaliana]	NULL	NULL	NULL	NULL	True	True	False	False	-1.83737	0.000250814	0.0036137	-1.39006	0.00107557	0.00843452	1.11576	0.229205	1	1.4748	0.00153287	0.129665	no
Spruce_30580	BT109201	GQ03205_M11	GQ03205_M11	GQ03205_M11.1	PF00830	Ribosomal L28 family	UG|Pta|gb|CF392836	Transcribed locus, moderately similar to NP_565765.1 50S ribosomal protein L28, chloroplast (CL28) [Arabidopsis thaliana]	XP_002315574	predicted protein	AT2G33450	50S ribosomal protein L28, chloroplast (CL28)	True	True	False	False	-2.65635	0.000170819	0.00271151	-1.54993	0.00774591	0.0435821	-1.16467	0.296812	1	1.47154	0.0223968	0.503562	no
Spruce_22864	BT112249	GQ03312_I11	GQ03312_I11	GQ03312_I11.1	NULL	NULL	UG|Pta|gb|DR178717	Transcribed locus, weakly similar to NP_178414.2 EMB1579 (EMBRYO DEFECTIVE 1579); binding [Arabidopsis thaliana]	NULL	NULL	AT2G03150	emb1579 (embryo defective 1579); binding / calcium ion binding	True	True	False	False	-2.43544	0.000406823	0.00525809	-2.44955	0.000124688	0.00149551	1.47982	0.00954746	0.792455	1.4713	0.0468545	0.69182	no
Spruce_26910	BT107844	GQ03324_C04	GQ03113_G11	GQ03113_G11.1	PF04601	Protein of unknown function (DUF569)	UG|Pta|gb|DR091533	Transcribed locus, weakly similar to NP_564751.1 unknown protein [Arabidopsis thaliana]	XP_002311873	predicted protein	AT1G59710	FUNCTIONS IN: molecular_function unknown; INVOLVED IN: biological_process unknown; LOCATED IN: cellular_component unknown; EXPRESSED IN: 23 plant structures; EXPRESSED DURING: 13 growth stages; CONTAINS InterPro DOMAIN/s: Protein of unknown function DUF569 (InterPro:IPR007679), Actin_cross-linking (InterPro:IPR008999); BEST Arabidopsis thaliana protein match is: unknown protein (TAIR:AT1G27100.1)…	False	True	False	False	1.23771	0.0412485	0.204424	2.33554	2.26231e-05	0.00039226	-1.28337	0.0571335	1	1.47034	0.000419082	0.0619273	no
Spruce_24254	BT111840	GQ03812_O06	GQ03304_E11	GQ03304_E11.1	NULL	NULL	UG|Pta|gb|AI812313	Transcribed locus	NULL	NULL	NULL	NULL	True	True	False	False	7.80279	0.000125693	0.00213208	10.9343	3.49962e-06	9.46105e-05	1.04871	0.459119	1	1.4696	0.317401	1	no
Spruce_24264	BT102964	GQ02908_H11	GQ0204_C11	GQ0204_C11.1	PF05564	Dormancy/auxin associated protein	UG|Pta|gb|CX714090	Transcribed locus, weakly similar to XP_001758411.1 predicted protein [Physcomitrella patens subsp. patens]	XP_002304241	predicted protein	NULL	NULL	True	True	False	False	3.03001	0.00154645	0.0150406	3.28037	0.000853208	0.00698561	1.35556	0.253387	1	1.46757	0.116065	1	no
Spruce_15524	BT105094	GQ02818_G19	GQ02818_G19	GQ02818_G19.1	NULL	NULL	NULL	NULL	NULL	NULL	NULL	NULL	False	True	False	False	1.05492	0.300491	0.871336	1.54788	2.21775e-05	0.000386591	1			1.4673	0.000553916	0.073272	no
Spruce_04271	BT116244	GQ0254_E06	GQ03714_I15	GQ03714_I15.2	PF02535	ZIP Zinc transporter	NULL	NULL	XP_002299235	ZIP transporter	AT3G20870	metal transporter family protein	True	True	False	False	-1.76989	0.000520649	0.00634891	-1.88201	0.00133672	0.0100886	1.55769	0.0180169	0.956784	1.4649	0.000819917	0.0918251	no
Spruce_22232	BT106859	GQ03012_G05	GQ03012_G05	GQ03012_G05.1	NULL	NULL	UG|Pta|gb|DR742205	Transcribed locus, moderately similar to NP_001051800.1 Os03g0832300 [Oryza sativa (japonica cultivar-group)]	XP_002316045	predicted protein	AT3G06610	DNA-binding enhancer protein-related	True	True	False	False	-2.49916	0.000246681	0.00357176	-1.60416	4.50416e-05	0.000669356	-1.06358	0.628336	1	1.46479	0.00513903	0.250286	no
Spruce_26128	BT102754	GQ02014_C16	GQ02014_C16	GQ02014_C16.1	NULL	NULL	NULL	NULL	NULL	NULL	NULL	NULL	True	True	False	False	9.08365	7.88506e-10	5.28036e-07	13.3031	2.86809e-10	1.92066e-07	1			1.46451	0.00417218	0.224265	no
Spruce_06960	BT106871	GQ03012_J14	GQ03012_J14	GQ03012_J14.1	NULL	NULL	UG|Pta|gb|CO164218	Transcribed locus, weakly similar to XP_001765637.1 predicted protein [Physcomitrella patens subsp. patens]	XP_002333672	predicted protein	AT2G43330	INT1 (INOSITOL TRANSPORTER 1); carbohydrate transmembrane transporter/ myo-inositol:hydrogen symporter/ sugar:hydrogen symporter	True	True	False	False	1.706	0.00284696	0.0246134	1.9229	8.06245e-05	0.0010565	1.29931	0.0696302	1	1.4645	0.00292377	0.18796	no
Spruce_27297	BT119521	GQ04106_K12	GQ04106_K12	GQ04106_K12.1	NULL	NULL	UG|Pta|gb|DR690326	Transcribed locus, weakly similar to NP_001065483.1 Os10g0575800 [Oryza sativa (japonica cultivar-group)]	NULL	NULL	NULL	NULL	False	True	False	False	1.25468	0.26004	0.800732	1.99779	0.00137804	0.010364	-1.08753	0.688187	1	1.46412	0.0150523	0.414218	no
Spruce_24334	BT115966	WS02715_C12	NA	NA	PF00160	Cyclophilin type peptidyl-prolyl cis-trans isomerase/CLD	UG|Pta|gb|DN447643	Putative cyclophilin (Cyp1)	XP_002313736	predicted protein	AT2G16600	ROC3; peptidyl-prolyl cis-trans isomerase	False	True	False	False	1.1741	0.461044	1	1.69445	0.00789212	0.0442421	1.01408	0.931417	1	1.4635	0.0957325	0.95404	no
Spruce_31309	BT112771	GQ03320_K22	GQ03320_K22	GQ03320_K22.1	NULL	NULL	UG|Pta|gb|DR110456	Transcribed locus, weakly similar to NP_027420.1 zinc finger (CCCH-type) family protein [Arabidopsis thaliana]	XP_002312505	predicted protein	AT2G02160	zinc finger (CCCH-type) family protein	False	True	False	False	1.51909	0.0679953	0.299526	1.94621	5.41096e-05	0.000775434	1.14211	0.338932	1	1.46322	0.0578385	0.767962	no
Spruce_16456	BT110284	GQ03219_C22	GQ03219_C22	GQ03219_C22.1	NULL	NULL	UG|Pta|gb|DT632384	Transcribed locus	NULL	NULL	NULL	NULL	True	True	False	False	-2.9288	4.31037e-05	0.000929883	-1.91871	0.000108646	0.00133754	-1.04327	0.698343	1	1.46314	0.0155235	0.420655	no
Spruce_15550	BT101441	GQ03115_G21	GQ01304_K02	GQ01304_K02.3	PF00249	Myb-like DNA-binding domain	UG|Pta|gb|CK604181	Transcribed locus, weakly similar to XP_001702508.1 predicted protein [Chlamydomonas reinhardtii]	XP_002315700	predicted protein	AT1G70000	DNA-binding family protein	True	True	False	False	-3.14926	1.54551e-05	0.000424969	-2.26494	8.51856e-07	3.35976e-05	1.05178	0.606186	1	1.46243	0.005605	0.259363	no
Spruce_06521	WS0344_I06	WS0344_I06	WS0344_I06	WS0344_I06.1	NULL	NULL	NULL	NULL	NULL	NULL	NULL	NULL	True	True	False	False	1.30661	0.00652351	0.0477658	1.877	6.90544e-05	0.000935393	1.01781	0.167742	1	1.46214	0.0089864	0.332022	no
Spruce_01195	BT111299	GQ03235_K24	GQ03235_K24	GQ03235_K24.2	PF04398	Protein of unknown function, DUF538	UG|Pta|gb|DR014858	Transcribed locus, weakly similar to NP_001068206.1 Os11g0594700 [Oryza sativa (japonica cultivar-group)]	XP_002330074	predicted protein	AT1G56580	unknown protein	True	True	False	False	-2.89274	0.000697963	0.00799549	-2.09552	0.000429546	0.00399286	1.05914	0.79715	1	1.46209	0.00448777	0.234416	no
Spruce_02373	BT105107	GQ02818_K19	GQ02818_K19	GQ02818_K19.1	PF00560	Leucine Rich Repeat	UG|Pta|gb|AY091564	NBS	XP_002334784	predicted protein	AT1G69545	leucine-rich repeat family protein	False	True	False	False	-1.524	0.0333689	0.173674	-1.48791	0.00220827	0.0152848	1.4262	0.0198604	0.983279	1.46079	0.0281101	0.560875	no
Spruce_18156	BT117919	GQ03917_D21	GQ03917_D21	GQ03917_D21.1	NULL	NULL	UG|Pta|gb|DR095129	Transcribed locus, moderately similar to NP_001061018.1 Os08g0155000 [Oryza sativa (japonica cultivar-group)]	NULL	NULL	NULL	NULL	False	True	False	False	-3.10862	0.0105797	0.0699739	-2.52128	0.00380039	0.0241518	1.18333	0.633671	1	1.45899	0.143089	1	no
Spruce_01511	BT116305	GQ03715_M13	GQ03715_M13	GQ03715_M13.1	PF00318	Ribosomal protein S2	UG|Pta|gb|CV133910	Transcribed locus, strongly similar to NP_001060277.1 Os07g0616600 [Oryza sativa (japonica cultivar-group)]	XP_002322328	predicted protein	AT3G04770	RPSAb (40S ribosomal protein SA B); structural constituent of ribosome	False	True	False	False	-2.79362	0.0154956	0.0945324	-2.30695	0.000296984	0.00296099	1.20459	0.496836	1	1.4587	0.170882	1	no
Spruce_05358	BT109963	WS0285_M19	NA	NA	PF00282	Pyridoxal-dependent decarboxylase conserved domain	UG|Pta|gb|DR023816	Transcribed locus, moderately similar to NP_178310.1 GAD4 (GLUTAMATE DECARBOXYLASE 4); calmodulin binding [Arabidopsis thaliana]	XP_002305927	predicted protein	AT5G17330	GAD; calmodulin binding / glutamate decarboxylase	False	True	False	False	1.27107	0.187157	0.630408	1.56399	0.00241425	0.0164729	1.18541	0.353855	1	1.45858	0.00324924	0.200331	no
Spruce_15793	BT100745	GQ0041_L03	GQ0041_L03	GQ0041_L03.1	PF05368	NmrA-like family	UG|Pta|gb|AF242490	Phenylcoumaran benzylic ether reductase (DDCBER1)	XP_002313788	phenylcoumaran benzylic ether reductase 3	AT4G39230	isoflavone reductase, putative	False	True	False	False	1.12375	0.504447	1	1.63748	0.00539484	0.0324134	1.00076	0.995571	1	1.45827	0.0510834	0.723359	no
Spruce_12621	BT112317	GQ03313_G17	GQ03313_G17	GQ03313_G17.2	NULL	NULL	UG|Pta|gb|CO166956	Transcribed locus, weakly similar to NP_001045270.1 Os01g0927600 [Oryza sativa (japonica cultivar-group)]	XP_002318767	predicted protein	AT5G62000	ARF2 (AUXIN RESPONSE FACTOR 2); protein binding / transcription factor	True	False	False	False	-2.02925	0.000244601	0.00354803	-1.0374	0.8342	1	-1.34147	0.00203134	0.386221	1.45817	0.0867688	0.914158	no
Spruce_29687	GQ01310_D21	GQ01310_D21	GQ01310_D21	GQ01310_D21.2	PF02866	lactate/malate dehydrogenase, alpha/beta C-terminal domain	UG|Pta|gb|DN449142	Transcribed locus, moderately similar to NP_193459.1 L-lactate dehydrogenase, putative [Arabidopsis thaliana]	XP_002303510	predicted protein	AT4G17260	L-lactate dehydrogenase, putative	False	True	False	False	-1.18018	0.286102	0.859803	1.62328	4.3978e-05	0.000659649	-1.31391	0.0824202	1	1.45806	0.00109777	0.105586	no
Spruce_31734	BT117925	WS02811_O22	NA	NA	NULL	NULL	UG|Pta|gb|CO361162	Nonspecific lipid transfer protein	NULL	NULL	NULL	NULL	True	False	False	False	-3.65897	3.40211e-06	0.000140924	-1.50729	0.143559	0.489938	-1.66535	0.0139155	0.894601	1.45766	0.132922	1	no
Spruce_14904	BT108779	GQ03126_O24	GQ03126_O24	GQ03126_O24.3	PF00076	RNA recognition motif. (a.k.a. RRM, RBD, or RNP domain)	UG|Pta|gb|DR023529	Transcribed locus	XP_002326610	predicted protein	AT5G51300	splicing factor-related	True	False	False	False	-1.39998	0.0063833	0.0468793	-1.11989	0.542055	1	1.16448	0.289245	1	1.45573	0.0353495	0.624104	no
Spruce_30171	BT114374	GQ03513_I01	GQ03513_I01	GQ03513_I01.1	PF00004	ATPase family associated with various cellular activities (AAA)	UG|Pta|gb|DR684899	Transcribed locus, weakly similar to XP_001763152.1 predicted protein [Physcomitrella patens subsp. patens]	XP_002313465	predicted protein	AT4G25835	AAA-type ATPase family protein	False	True	False	False	1.69198	0.0323681	0.16948	2.60879	1.10615e-05	0.000227015	-1.0592	0.266234	1	1.45568	0.128112	1	no
Spruce_10189	BT112954	GQ03323_E12	GQ03323_E12	GQ03323_E12.1	PF05856	ARP2/3 complex 20 kDa subunit (ARPC4)	NULL	NULL	XP_002328858	predicted protein	AT4G14147	ARPC4; protein binding	True	False	False	False	-1.52027	0.00453366	0.0356744	-1.13713	0.0316998	0.142002	1.08817	0.427058	1	1.45481	0.000288704	0.0515562	no
Spruce_08176	BT110855	GQ03228_O13	GQ03228_O13	GQ03228_O13.2	PF00561	alpha/beta hydrolase fold	UG|Pta|gb|DR018925	Transcribed locus, weakly similar to NP_001064968.1 Os10g0498500 [Oryza sativa (japonica cultivar-group)]	XP_002319904	predicted protein	AT3G51000	epoxide hydrolase, putative	True	True	False	False	2.47462	0.00108345	0.011377	3.34655	0.000245317	0.00255784	1.07539	0.673702	1	1.4543	0.107873	0.998346	no
Spruce_23696	BT114130	GQ03508_K20	GQ03508_K20	GQ03508_K20.1	PF01798	Putative snoRNA binding domain	UG|Pta|gb|DR685991	Transcribed locus, moderately similar to NP_187892.2 nucleolar protein Nop56, putative [Arabidopsis thaliana]	XP_002322238	predicted protein	AT1G56110	NOP56 (Arabidopsis homolog of nucleolar protein Nop56)	True	True	False	False	-3.39937	0.000217458	0.00326482	-2.61323	5.02832e-05	0.000731028	1.11759	0.575709	1	1.4538	0.0173078	0.445431	no
Spruce_21169	BT110887	WS0289_B02	NA	NA	PF02140	Galactose binding lectin domain	UG|Pta|gb|CO366004	Transcribed locus, weakly similar to NP_187988.1 BGAL1 (BETA GALACTOSIDASE 1); beta-galactosidase [Arabidopsis thaliana]	XP_002329051	predicted protein	AT2G28470	BGAL8 (beta-galactosidase 8); beta-galactosidase/ catalytic/ cation binding / sugar binding	False	False	False	True	-1.08103	0.207637	0.67994	1.03013	0.724787	1	1.30523	0.0131299	0.864852	1.4535	0.000106356	0.0275701	no
Spruce_23881	BT117215	GQ03815_C11	GQ03815_C11	GQ03815_C11.1	NULL	NULL	UG|Pta|gb|DT635822	Transcribed locus, moderately similar to XP_001772023.1 predicted protein [Physcomitrella patens subsp. patens]	XP_002315054	predicted protein	AT3G19900	unknown protein	False	True	False	False	1.11522	0.197042	0.654065	1.61963	0.00044341	0.00408792	1			1.45229	0.0115463	0.372982	no
Spruce_01817	BT102282	GQ0174_H21	GQ0174_H21	GQ0174_H21.1	PF00255	Glutathione peroxidase	UG|Pta|gb|CO164067	Transcribed locus, moderately similar to NP_001053524.1 Os04g0556300 [Oryza sativa (japonica cultivar-group)]	XP_002299536	glutathione peroxidase	AT4G11600	ATGPX6 (GLUTATHIONE PEROXIDASE 6); glutathione peroxidase	False	True	False	False	1.26081	0.0627643	0.28197	1.61703	0.00604263	0.0356066	1.13153	0.112726	1	1.45123	0.0414694	0.657942	no
Spruce_09781	BT116118	WS01020_B18	NA	NA	NULL	NULL	UG|Pta|gb|AF096998	Trans-cinnamate 4-hydroxylase (TC4H)	XP_002319975	cytochrome P450 cinnamate 4-hydroxylase	AT2G30490	C4H (CINNAMATE-4-HYDROXYLASE); trans-cinnamate 4-monooxygenase	True	True	False	False	-2.74375	0.00344285	0.0286999	-2.17421	0.00873718	0.0480575	1.14835	0.648151	1	1.44917	0.0512897	0.724684	no
Spruce_14664	BT106676	GQ03007_M11	GQ03007_M11	GQ03007_M11.1	NULL	NULL	UG|Pta|gb|CV146315	Transcribed locus, weakly similar to NP_197910.1 serine-rich protein-related [Arabidopsis thaliana]	XP_002324885	predicted protein	AT5G11090	serine-rich protein-related	False	True	False	False	1.23	0.00763156	0.0541281	1.7813	2.8306e-07	1.51898e-05	1			1.44821	0.000685197	0.0806776	no
Spruce_27952	BT104227	GQ02807_P04	GQ02807_P04	GQ02807_P04.1	PF00651	BTB/POZ domain	UG|Pta|gb|CO365228	Transcribed locus, weakly similar to NP_001077574.1 BTB/POZ domain-containing protein [Arabidopsis thaliana]	XP_002300983	predicted protein	AT1G21780	BTB/POZ domain-containing protein	False	True	False	False	1.32279	0.00928756	0.0633304	1.92266	3.45048e-05	0.000549343	-1.00443	0.346593	1	1.44707	0.0118246	0.376299	no
Spruce_30986	BT107279	GQ03105_E07	GQ03105_E07	GQ03105_E07.1	NULL	NULL	UG|Pta|gb|DR386269	Transcribed locus	NULL	NULL	NULL	NULL	True	True	False	False	3.14954	0.000600204	0.00708518	3.93962	0.000240316	0.00251538	1.1567	0.430393	1	1.44687	0.173734	1	no
Spruce_03136	BT104110	GQ02806_J06	GQ02806_J06	GQ02806_J06.1	PF00643	B-box zinc finger	UG|Pta|gb|CO365059	Transcribed locus	XP_002311907	predicted protein	AT3G21150	zinc finger (B-box type) family protein	True	True	False	False	-4.69085	7.84459e-06	0.00026116	-3.45719	1.10524e-06	4.08356e-05	1.06624	0.701661	1	1.44672	0.0016319	0.134239	no
Spruce_03996	BT113422	WS02750_I06	NA	NA	PF00582	Universal stress protein family	UG|Pta|gb|DR100934	Transcribed locus, weakly similar to NP_196972.1 universal stress protein (USP) family protein [Arabidopsis thaliana]	XP_002324004	predicted protein	AT5G14680	universal stress protein (USP) family protein	False	True	False	False	1.14887	0.0451801	0.219244	1.58569	0.000289251	0.0029019	1.04785	0.542385	1	1.44625	0.00031185	0.0528775	no
Spruce_13186	BT105796	GQ02828_J19	GQ02828_J19	GQ02828_J19.1	NULL	NULL	UG|Pta|gb|DR047937	Transcribed locus	NULL	NULL	NULL	NULL	True	True	False	False	2.46966	9.75317e-05	0.00175138	2.56361	0.000157739	0.00179609	1.39231	0.0289353	1	1.44527	0.0327627	0.604265	no
Spruce_27183	WS00744_A21	WS03920_E23	NA	NA	PF00657	GDSL-like Lipase/Acylhydrolase	UG|Pta|gb|CF394817	Transcribed locus, weakly similar to XP_001776939.1 predicted protein [Physcomitrella patens subsp. patens]	XP_002310421	predicted protein	AT1G71120	GLIP6; carboxylesterase/ lipase	True	True	False	False	1.99009	0.00115817	0.0119897	2.87353	5.45369e-08	4.98119e-06	1			1.44392	0.0401072	0.649458	no
Spruce_21463	BT119050	GQ04013_N07	GQ04013_N07	GQ04013_N07.2	PF02463	RecF/RecN/SMC N terminal domain	UG|Pta|gb|CO162643	Transcribed locus, moderately similar to XP_001700568.1 structural maintenance of chromosomes protein 4 [Chlamydomonas reinhardtii]	XP_002323859	condensin complex components subunit	AT5G48600	ATSMC3 (ARABIDOPSIS THALIANA STRUCTURAL MAINTENANCE OF CHROMOSOME 3); ATP binding / transporter	True	True	False	False	-3.38514	0.000289982	0.00402817	-2.45568	6.05459e-05	0.000847274	1.04606	0.723334	1	1.44199	0.0999107	0.968095	no
Spruce_09054	BT109820	GQ03212_L19	GQ03212_L19	GQ03212_L19.2	PF00806	Pumilio-family RNA binding repeat	UG|Pta|gb|DR059942	Transcribed locus, moderately similar to XP_001759105.1 predicted protein [Physcomitrella patens subsp. patens]	XP_002316273	predicted protein	AT2G29200	APUM1 (Arabidopsis Pumilio 1); RNA binding / binding	True	False	False	False	-1.36329	0.000594679	0.00705102	-1.05534	0.483743	1	1.11608	0.156311	1	1.44176	0.00030783	0.0528775	no
Spruce_23686	BT112346	GQ03313_K23	GQ03313_K23	GQ03313_K23.1	NULL	NULL	UG|Pta|gb|DT632865	Transcribed locus	NULL	NULL	NULL	NULL	True	True	False	False	-5.01888	0.00307914	0.0262466	-3.05322	0.000565617	0.00497907	-1.14064	0.70486	1	1.44112	0.225995	1	no
Spruce_09921	BT112135	WS02733_L01	NA	NA	NULL	NULL	UG|Pta|gb|CO201523	Transcribed locus, weakly similar to NP_197415.1 auxin/aluminum-responsive protein, putative [Arabidopsis thaliana]	XP_002311836	predicted protein	AT5G19140	AILP1	True	True	False	False	13.7157	9.65111e-09	2.8993e-06	16.9114	1.64847e-08	2.396e-06	1.16688	0.181028	1	1.43875	0.0226334	0.506827	no
Spruce_14206	BT119747	GQ04109_I11	GQ04109_I11	GQ04109_I11.2	PF00347	Ribosomal protein L6	UG|Pta|gb|CO368652	Transcribed locus, moderately similar to NP_565438.1 ribosomal protein L6 family protein [Arabidopsis thaliana]	XP_002310235	predicted protein	AT2G18400	ribosomal protein L6 family protein	False	True	False	False	-1.42938	0.0575097	0.26322	-1.31551	0.0060379	0.0355853	1.3234	0.0741119	1	1.43796	0.0125346	0.38618	no
Spruce_14477	BT108679	GQ03125_E14	GQ03125_E14	GQ03125_E14.1	NULL	NULL	NULL	NULL	NULL	NULL	NULL	NULL	True	True	False	False	2.68277	0.000101024	0.00179907	2.0212	0.000836267	0.00687261	1.90807	0.00176966	0.368569	1.43754	0.0265327	0.545311	no
Spruce_18733	GQ03518_M16	GQ03518_M16	GQ03518_M16	GQ03518_M16.2	PF00194	Eukaryotic-type carbonic anhydrase	UG|Pta|gb|DR057427	Transcribed locus, weakly similar to NP_172287.1 carbonic anhydrase family protein [Arabidopsis thaliana]	XP_002328312	predicted protein	AT1G08080	ACA7 (ALPHA CARBONIC ANHYDRASE 7); carbonate dehydratase/ zinc ion binding	True	True	False	False	2.22898	0.000480771	0.00595755	3.35043	1.37245e-05	0.000266401	-1.04647	0.280442	1	1.43637	0.0897592	0.928389	no
Spruce_04047	BT115080	GQ03608_N09	GQ03608_N09	GQ03608_N09.1	NULL	NULL	UG|Pta|gb|DR017282	Transcribed locus, weakly similar to NP_001078515.1 SAP domain-containing protein [Arabidopsis thaliana]	NULL	NULL	NULL	NULL	True	True	False	False	-1.77899	0.00115281	0.0119536	-1.46365	0.00412231	0.0258149	1.18174	0.0933805	1	1.43635	0.0187502	0.463413	no
Spruce_06314	BT119200	GQ04102_K16	GQ04102_K16	GQ04102_K16.1	PF00646	F-box domain	UG|Pta|gb|CO369577	Transcribed locus, weakly similar to NP_567915.2 F-box family protein (FBX13) [Arabidopsis thaliana]	XP_002308504	f-box family protein	AT4G33160	ubiquitin-protein ligase	False	True	False	False	1.37216	0.015241	0.0932624	1.9699	2.2108e-05	0.000386008	1			1.43562	0.0227971	0.50836	no
Spruce_17562	BT115910	WS02742_J04	NA	NA	PF01247	Ribosomal protein L35Ae	UG|Pta|gb|CF396144	Transcribed locus, moderately similar to NP_177567.1 60S ribosomal protein L35a (RPL35aC) [Arabidopsis thaliana]	XP_002316240	predicted protein	AT1G74270	60S ribosomal protein L35a (RPL35aC)	False	True	False	False	-2.1384	0.0306518	0.162634	-1.79917	0.00302292	0.0199361	1.2068	0.37479	1	1.43434	0.191046	1	no
Spruce_19465	BT109342	GQ03908_J02	GQ03207_G01	GQ03207_G01.1	PF03556	Domain of unknown function (DUF298)	UG|Pta|gb|DR385308	Transcribed locus, weakly similar to NP_189539.1 AAR3 (ANTIAUXIN-RESISTANT 3) [Arabidopsis thaliana]	XP_002324063	predicted protein	AT3G28970	AAR3 (antiauxin-resistant 3)	True	True	False	False	5.23998	1.89261e-06	9.17585e-05	5.83034	1.7445e-07	1.10167e-05	1.28848	0.0261183	1	1.43365	0.0379199	0.64114	no
Spruce_22774	BT114861	GQ03603_M19	GQ03603_M19	GQ03603_M19.1	PF02041	Auxin binding protein	UG|Pta|gb|DT634098	Transcribed locus, weakly similar to NP_192207.1 ABP1 (ENDOPLASMIC RETICULUM AUXIN BINDING PROTEIN 1) [Arabidopsis thaliana]	XP_002331762	auxin binding protein	AT4G02980	ABP1 (ENDOPLASMIC RETICULUM AUXIN BINDING PROTEIN 1); auxin binding	True	True	False	False	1.21829	0.00173657	0.01651	1.7464	1.86281e-05	0.000338677	1			1.43349	0.00139333	0.121704	no
Spruce_12904	BT108988	WS02816_G10	NA	NA	NULL	NULL	UG|Pta|gb|CO366947	Transcribed locus, weakly similar to NP_001058585.1 Os06g0715500 [Oryza sativa (japonica cultivar-group)]	XP_002305486	predicted protein	AT2G21160	translocon-associated protein alpha (TRAP alpha) family protein	False	True	False	False	1.36915	0.0419339	0.20699	1.87094	0.000598713	0.00521828	1.04884	0.706974	1	1.43325	0.018849	0.464321	no
Spruce_08276	WS00727_E04	WS00727_E04	WS00727_E04	WS00727_E04.1	NULL	NULL	UG|Pta|gb|DR177909	Transcribed locus, weakly similar to NP_178197.1 CCR2 (CINNAMOYL COA REDUCTASE) [Arabidopsis thaliana]	XP_002303845	cinnamoyl CoA reductase	AT1G80820	CCR2 (CINNAMOYL COA REDUCTASE); cinnamoyl-CoA reductase	True	True	False	False	4.27992	0.000289093	0.00401829	6.13345	2.96093e-06	8.3561e-05	1			1.43308	0.243461	1	no
Spruce_11817	BT100550	GQ0024_O19	GQ0024_O19	GQ0024_O19.1	NULL	NULL	NULL	NULL	NULL	NULL	NULL	NULL	True	False	False	False	-1.52897	0.00449221	0.0354002	-1.19678	0.109652	0.394653	1.11993	0.280826	1	1.43079	0.0117649	0.376299	no
Spruce_26828	BT117638	GQ03905_P03	GQ03905_P03	GQ03905_P03.1	PF02811	PHP domain	NULL	NULL	XP_002299681	predicted protein	AT2G13840	PHP domain-containing protein	True	True	False	False	-1.99572	0.00120376	0.0123504	-2.10681	0.000675985	0.00576891	1.51037	0.0273274	1	1.43073	0.0215679	0.494141	no
Spruce_18341	BT117024	GQ03811_E13	GQ03811_E13	GQ03811_E13.2	PF00182	Chitinase class I	UG|Pta|gb|CF394043	Transcribed locus, weakly similar to NP_191010.1 ATEP3 (Arabidopsis thaliana chitinase class IV); chitinase	XP_002326040	predicted protein	AT3G54420	ATEP3; chitinase	True	True	False	False	18.4989	2.21462e-05	0.000562298	26.9425	2.4665e-08	2.98057e-06	-1.01816	0.239028	1	1.43045	0.356749	1	no
Spruce_19771	BT117527	GQ03902_F22	GQ03902_F22	GQ03902_F22.1	PF00569	Zinc finger, ZZ type	UG|Pta|gb|DT629579	Transcribed locus, weakly similar to NP_001047302.1 Os02g0593700 [Oryza sativa (japonica cultivar-group)]	XP_002321635	predicted protein	AT4G24690	ubiquitin-associated (UBA)/TS-N domain-containing protein / octicosapeptide/Phox/Bemp1 (PB1) domain-containing protein	False	True	False	False	1.43968	0.118896	0.460391	2.29734	0.00168938	0.0122692	-1.11563	0.631903	1	1.43035	0.0631423	0.798119	no
Spruce_15765	BT107282	GQ03105_E17	GQ03105_E17	GQ03105_E17.1	PF00255	Glutathione peroxidase	UG|Pta|gb|CX713059	Transcribed locus, moderately similar to NP_001105091.1 GP protein [Zea mays]	XP_002320392	glutathione peroxidase	AT4G11600	ATGPX6 (GLUTATHIONE PEROXIDASE 6); glutathione peroxidase	True	True	False	False	3.95147	3.63146e-06	0.000147334	5.28244	1.14579e-08	1.84006e-06	1.06937	0.424866	1	1.42956	0.0157975	0.424398	no
Spruce_15855	WS02622_C16	WS02817_M07	NA	NA	NULL	NULL	NULL	NULL	NULL	NULL	NULL	NULL	False	True	False	False	1			1.42942	0.00653906	0.0379956	1			1.42942	0.00653906	0.28321	no
Spruce_09039	BT111071	GQ03232_E20	GQ03232_E20	GQ03232_E20.1	PF03671	Ubiquitin fold modifier 1 protein	UG|Pta|gb|DR169400	Transcribed locus, strongly similar to XP_001696636.1 ubiquitin-fold modifier 1 [Chlamydomonas reinhardtii]	XP_002301006	predicted protein	AT1G77710	INVOLVED IN: biological_process unknown; LOCATED IN: cellular_component unknown; EXPRESSED IN: 24 plant structures; EXPRESSED DURING: 15 growth stages; CONTAINS InterPro DOMAIN/s: Ubiquitin-like, Ufm1 (InterPro:IPR005375); Has 170 Blast hits to 170 proteins in 79 species: Archae - 0; Bacteria - 0; Metazoa - 105; Fungi - 0; Plants - 27; Viruses - 0; Other Eukaryotes - 38 (source: NCBI BLink).	False	True	False	False	1.31484	0.287373	0.862415	1.79838	0.00181607	0.0129752	1.04498	0.852477	1	1.42927	0.041445	0.65788	no
Spruce_12346	BT111714	GQ03302_I20	GQ03302_I20	GQ03302_I20.1	NULL	NULL	NULL	NULL	NULL	NULL	NULL	NULL	True	True	False	False	-3.58986	3.64533e-05	0.000822283	-2.49882	0.000216441	0.00231216	-1.00518	0.974076	1	1.42922	0.0399219	0.649417	no
Spruce_22587	BT115398	GQ03615_K21	GQ03615_K21	GQ03615_K21.1	NULL	NULL	UG|Pta|gb|DR388767	Transcribed locus, moderately similar to NP_195600.1 dihydrouridine synthase family protein [Arabidopsis thaliana]	XP_002313751	predicted protein	AT4G38890	dihydrouridine synthase family protein	True	True	False	False	-1.82622	0.000803597	0.00891333	-1.44137	0.00747677	0.042342	1.12799	0.3315	1	1.42917	0.00792165	0.310675	no
Spruce_19551	BT117810	WS02912_L16	NA	NA	NULL	NULL	UG|Pta|gb|DR052037	Transcribed locus	XP_002316894	predicted protein	NULL	NULL	True	False	False	False	-2.76145	0.00585827	0.0436809	-1.74143	0.0727364	0.280038	-1.10989	0.735587	1	1.42874	0.175887	1	no
Spruce_28945	BT119301	GQ04103_O20	GQ04103_O20	GQ04103_O20.1	NULL	NULL	NULL	NULL	NULL	NULL	NULL	NULL	True	False	False	False	-1.80186	0.00324103	0.0273079	-1.42113	0.0177577	0.0876138	1.12671	0.434482	1	1.42856	0.0144162	0.408064	no
Spruce_16883	BT116378	GQ03717_J17	GQ03717_J17	GQ03717_J17.1	PF00125	Core histone H2A/H2B/H3/H4	UG|Pta|gb|DT625255	Transcribed locus, strongly similar to NP_724345.1 His3:CG31613 CG31613-PA [Drosophila melanogaster]	XP_002338397	histone H3	AT5G65360	histone H3	True	True	False	False	-3.92081	1.23004e-05	0.000356846	-3.0473	0.000471227	0.00430193	1.10898	0.631664	1	1.42687	0.0233923	0.512453	no
Spruce_21822	BT116248	GQ03714_J09	GQ03714_J09	GQ03714_J09.1	NULL	NULL	UG|Pta|gb|BQ655908	Transcribed locus	NULL	NULL	NULL	NULL	True	True	False	False	2.21766	0.000913286	0.00991444	2.80484	0.000307386	0.00304206	1.12731	0.377067	1	1.42579	0.102122	0.977274	no
Spruce_28307	BT113002	GQ03324_D07	GQ03324_D07	GQ03324_D07.1	PF05096	Glutamine cyclotransferase	UG|Pta|gb|CV033710	Transcribed locus, weakly similar to NP_567727.1 glutamine cyclotransferase family protein [Arabidopsis thaliana]	XP_002305935	predicted protein	AT4G25720	QC (GLUTAMINYL CYCLASE); catalytic/ glutaminyl-peptide cyclotransferase	False	True	False	False	-1.55449	0.0444985	0.216918	1.45911	0.00914047	0.04989	-1.59162	0.0372429	1	1.42508	0.0116711	0.375129	no
Spruce_08789	BT119877	GQ04111_J19	GQ04111_J19	GQ04111_J19.1	PF05368	NmrA-like family	UG|Pta|gb|DT634740	Transcribed locus, weakly similar to NP_174490.1 pinoresinol-lariciresinol reductase, putative [Arabidopsis thaliana]	XP_002326577	phenylcoumaran benzylic ether reductase -like protein	AT1G32100	PRR1 (PINORESINOL REDUCTASE 1); pinoresinol reductase	True	True	False	False	1.71625	0.00012157	0.00207527	2.39777	3.35422e-07	1.71958e-05	1.01923	0.170616	1	1.42397	0.00618479	0.274448	no
Spruce_09358	BT114115	GQ03508_H02	GQ03508_H02	GQ03508_H02.1	PF00125	Core histone H2A/H2B/H3/H4	UG|Pta|gb|DR682322	Transcribed locus, strongly similar to NP_524352.1 Histone H4 replacement CG3379-PC, isoform C [Drosophila melanogaster]	XP_002339024	histone H4	AT5G59970	histone H4	True	True	False	False	-4.81742	4.4668e-05	0.000955294	-3.61353	3.24148e-06	8.961e-05	1.06794	0.738444	1	1.42374	0.0218915	0.497653	no
Spruce_28675	BT115680	GQ03704_D19	GQ03704_D19	GQ03704_D19.1	NULL	NULL	UG|Pta|gb|DT637939	Transcribed locus	NULL	NULL	NULL	NULL	True	False	False	False	-2.32311	0.0001933	0.00298149	-1.56847	0.0184297	0.0903193	-1.04113	0.805572	1	1.42262	0.0210058	0.486213	no
Spruce_07793	BT101023	WS0291_D09	NA	NA	NULL	NULL	UG|Pta|gb|CF400753	Transcribed locus, weakly similar to XP_001757788.1 predicted protein [Physcomitrella patens subsp. patens]	NULL	NULL	NULL	NULL	True	True	False	False	1.74264	0.00104073	0.0110405	2.25157	7.94568e-06	0.000175778	1.10013	0.256697	1	1.42142	0.0141165	0.405308	no
Spruce_11096	BT107463	GQ03107_N09	GQ03107_N09	GQ03107_N09.3	PF02887	Pyruvate kinase, alpha/beta domain	UG|Pta|gb|DR050879	Transcribed locus, moderately similar to NP_001078275.1 pyruvate kinase, putative [Arabidopsis thaliana]	XP_002326407	predicted protein	AT3G52990	pyruvate kinase, putative	False	True	False	False	1.20844	0.3987	0.976883	1.40146	0.00503906	0.0306714	1.22515	0.147287	1	1.42084	0.104741	0.987624	no
Spruce_24632	BT103146	GQ03615_C16	GQ0207_E14	GQ0207_E14.1	NULL	NULL	UG|Pta|gb|DR117163	Transcribed locus, weakly similar to NP_001078717.1 unknown protein [Arabidopsis thaliana]	XP_002315291	predicted protein	AT4G25030	unknown protein	False	True	False	False	1.32751	0.0446112	0.217281	1.9848	0.00018505	0.0020329	-1.05233	0.634919	1	1.42078	0.0195946	0.474703	no
Spruce_18910	BT114938	GQ03605_K24	GQ03605_K24	GQ03605_K24.1	PF05553	Cotton fibre expressed protein	UG|Pta|gb|DT637502	Transcribed locus, weakly similar to NP_001059996.1 Os07g0563400 [Oryza sativa (japonica cultivar-group)]	XP_002316652	predicted protein	AT1G61260	unknown protein	True	True	False	False	-5.02906	7.38153e-07	4.87212e-05	-4.04237	4.79294e-05	0.000705733	1.14139	0.336719	1	1.41999	0.0704632	0.838201	no
Spruce_27923	WS00840_D09	WS00840_D09	WS00840_D09	WS00840_D09.1	PF04117	Mpv17 / PMP22 family	UG|Pta|gb|CO368465	Transcribed locus, weakly similar to XP_001758985.1 predicted protein [Physcomitrella patens subsp. patens]	XP_002308859	predicted protein	AT5G19750	peroxisomal membrane 22 kDa family protein	True	True	False	False	-2.29145	4.02703e-05	0.000880578	-1.555	0.00770694	0.0434389	-1.0381	0.794615	1	1.41952	0.00284109	0.185618	no
Spruce_04233	BT118890	GQ04011_I03	GQ04011_I03	GQ04011_I03.1	NULL	NULL	UG|Pta|gb|DR022453	Transcribed locus, weakly similar to NP_180273.1 EIL1 (ETHYLENE-INSENSITIVE3-LIKE 1); transcription factor [Arabidopsis thaliana]	XP_002299248	ethylene-insensitive 3f	AT3G20770	EIN3 (ETHYLENE-INSENSITIVE3); transcription factor	False	True	False	False	1.77927	0.0740333	0.319305	2.26032	1.9405e-05	0.00035003	1.11691	0.329581	1	1.41888	0.239103	1	no
Spruce_24764	BT102363	GQ03912_O05	GQ0183_B06	GQ0183_B06.1	NULL	NULL	UG|Pta|gb|DR688446	Transcribed locus, weakly similar to NP_200485.1 HAG2 (HISTONE ACETYLTRANSFERASE OF THE GNAT FAMILY 2); H4 histone acetyltransferase/ histone acetyltransferase [Arabidopsis thaliana]	XP_002319203	histone acetyltransferase	AT5G56740	HAG2 (HISTONE ACETYLTRANSFERASE OF THE GNAT FAMILY 2); H4 histone acetyltransferase/ histone acetyltransferase	True	True	False	False	-3.32013	0.000242177	0.00351923	-2.21269	0.000533324	0.00475406	-1.05763	0.76994	1	1.41874	0.0492245	0.710815	no
Spruce_09779	BT114864	GQ03603_O02	GQ03603_O02	GQ03603_O02.1	NULL	NULL	UG|Pta|gb|CO167229	Transcribed locus, weakly similar to NP_565383.1 MEE14 (maternal effect embryo arrest 14) [Arabidopsis thaliana]	XP_002313079	predicted protein	AT2G15890	MEE14 (maternal effect embryo arrest 14)	True	True	False	False	7.24269	1.32652e-06	7.14232e-05	9.96978	2.05016e-10	1.56905e-07	1.02933	0.371319	1	1.4169	0.0649335	0.807043	no
Spruce_11284	WS00721_I12	WS00721_I12	WS00721_I12	WS00721_I12.1	NULL	NULL	UG|Pta|gb|DR179442	Transcribed locus, weakly similar to XP_001689278.1 AGAP011901-PA [Anopheles gambiae str. PEST]	NULL	NULL	NULL	NULL	False	True	False	False	-2.38663	0.0105295	0.0697422	-2.08315	0.00255843	0.0172443	1.23663	0.313593	1	1.41678	0.187772	1	no
Spruce_31485	BT107158	GQ03103_H11	GQ03103_H11	GQ03103_H11.1	PF01165	Ribosomal protein S21	UG|Pta|gb|DT631917	Transcribed locus	NULL	NULL	NULL	NULL	False	True	False	False	-2.23124	0.0240523	0.133737	-2.15816	0.000147066	0.00170353	1.37028	0.149421	1	1.41669	0.184647	1	no
Spruce_02152	WS03212_D17	WS03736_K11	NA	NA	NULL	NULL	UG|Pta|gb|CF672568	Transcribed locus	XP_002334784	predicted protein	AT3G44400	disease resistance protein (TIR-NBS-LRR class), putative	False	True	False	False	1.25105	0.0243951	0.135083	1.768	3.0609e-07	1.61295e-05	1.00239	0.346593	1	1.41659	0.00443802	0.234246	no
Spruce_18334	BT112135	WS02739_F04	NA	NA	NULL	NULL	UG|Pta|gb|CO201523	Transcribed locus, weakly similar to NP_197415.1 auxin/aluminum-responsive protein, putative [Arabidopsis thaliana]	XP_002311836	predicted protein	AT5G19140	AILP1	True	True	False	False	3.73675	0.000252769	0.00363535	5.14923	6.2544e-07	2.68931e-05	1.02763	0.346593	1	1.41607	0.185383	1	no
Spruce_24800	BT119513	GQ04106_J08	GQ04106_J08	GQ04106_J08.1	PF00153	Mitochondrial carrier protein	UG|Pta|gb|DR021816	Transcribed locus, moderately similar to NP_192019.1 mitochondrial substrate carrier family protein [Arabidopsis thaliana]	XP_002320851	predicted protein	AT4G01100	ADNT1 (ADENINE NUCLEOTIDE TRANSPORTER 1); ADP transmembrane transporter/ AMP transmembrane transporter/ ATP transmembrane transporter/ binding	True	True	False	False	-1.81137	0.000779264	0.00870048	-1.51415	0.000735976	0.00616722	1.18338	0.133441	1	1.41567	0.00602506	0.270867	no
Spruce_26437	BT112003	WS02715_G23	NA	NA	PF00504	Chlorophyll A-B binding protein	UG|Pta|gb|CO361107	Transcribed locus, moderately similar to NP_192772.1 LHCB5 (LIGHT HARVESTING COMPLEX OF PHOTOSYSTEM II 5); chlorophyll binding [Arabidopsis thaliana]	XP_002329192	light-harvesting complex II protein Lhcb5	AT4G10340	LHCB5 (LIGHT HARVESTING COMPLEX OF PHOTOSYSTEM II 5); chlorophyll binding	False	True	False	False	1.0645	0.649674	1	2.0135	0.000148356	0.00171354	-1.33631	0.0464593	1	1.41546	0.0164393	0.435056	no
Spruce_29142	GQ0226_L02	GQ0226_L02	GQ0226_L02	GQ0226_L02.1	NULL	NULL	UG|Pta|gb|DR163647	Transcribed locus	NULL	NULL	NULL	NULL	True	True	False	True	2.09488	1.35143e-11	6.20577e-08	2.96304	6.2085e-10	2.96125e-07	1			1.41442	8.59319e-06	0.00726893	no
Spruce_07961	BT117695	GQ03907_N03	GQ03907_N03	GQ03907_N03.2	PF00069	Protein kinase domain	UG|Pta|gb|DT633601	Transcribed locus, weakly similar to NP_177974.1 protein kinase family protein [Arabidopsis thaliana]	XP_002303493	predicted protein	AT5G61480	leucine-rich repeat transmembrane protein kinase, putative	True	True	False	False	-2.38739	0.000643549	0.00750861	-2.22582	0.00237604	0.0162549	1.31844	0.163883	1	1.41414	0.0676141	0.819836	no
Spruce_11652	BT112153	GQ03310_O09	GQ03310_O09	GQ03310_O09.1	NULL	NULL	UG|Pta|gb|DR093061	Transcribed locus, moderately similar to XP_001762372.1 predicted protein [Physcomitrella patens subsp. patens]	XP_002298747	predicted protein	AT2G15290	TIC21 (TRANSLOCON AT INNER MEMBRANE OF CHLOROPLASTS 21); copper uptake transmembrane transporter/ iron ion transmembrane transporter/ protein homodimerization	True	True	False	False	-1.82476	0.000459125	0.00575589	-1.42125	0.00320377	0.0208761	1.10108	0.115077	1	1.41369	0.0234793	0.512453	no
Spruce_07944	BT116486	GQ03719_I19	GQ03719_I19	GQ03719_I19.2	PF05022	SRP40, C-terminal domain	NULL	NULL	XP_002309003	predicted protein	AT5G57120	FUNCTIONS IN: molecular_function unknown; INVOLVED IN: biological_process unknown; LOCATED IN: nucleolus; EXPRESSED IN: 21 plant structures; EXPRESSED DURING: 13 growth stages; CONTAINS InterPro DOMAIN/s: LisH dimerisation motif (InterPro:IPR006594), SRP40, C-terminal (InterPro:IPR007718); Has 90949 Blast hits to 45608 proteins in 1620 species: Archae - 300; Bacteria - 8281; Metazoa - 37603; Fung…	True	True	False	False	-2.86892	6.59842e-05	0.00129329	-3.36857	5.6563e-06	0.000136601	1.65975	0.00593799	0.655913	1.41357	0.0193958	0.471604	no
Spruce_23492	BT114766	GQ03601_M05	GQ03601_M05	GQ03601_M05.1	PF00171	Aldehyde dehydrogenase family	UG|Pta|gb|DR050819	Transcribed locus, moderately similar to NP_001043453.1 Os01g0591000 [Oryza sativa (japonica cultivar-group)]	XP_002324977	predicted protein	AT3G48000	ALDH2B4 (ALDEHYDE DEHYDROGENASE 2B4); 3-chloroallyl aldehyde dehydrogenase/ ATP binding / aldehyde dehydrogenase (NAD)	False	True	False	False	1.37327	0.0905423	0.372602	1.58654	0.00247788	0.016793	1.22281	0.137752	1	1.41271	0.0546721	0.747186	no
Spruce_05225	BT117552	GQ03903_A13	GQ03903_A13	GQ03903_A13.1	PF07859	alpha/beta hydrolase fold	UG|Pta|gb|CO366942	Transcribed locus, weakly similar to NP_001060441.1 Os07g0643400 [Oryza sativa (japonica cultivar-group)]	XP_002305855	predicted protein	AT5G23530	AtCXE18 (Arabidopsis thaliana carboxyesterase 18); carboxylesterase	True	True	False	False	2.01162	0.00239553	0.0214013	2.84073	2.89705e-06	8.21187e-05	1			1.41216	0.0974424	0.958791	no
Spruce_05836	GQ01311_E19	GQ01311_E19	GQ01311_E19	GQ01311_E19.2	PF01486	K-box region	UG|Pta|gb|DR069454	Transcribed locus, weakly similar to NP_182090.1 AGL20 (AGAMOUS-LIKE 20); transcription factor [Arabidopsis thaliana]	XP_002302552	MIKC mads-box transcription factor SOC1	AT2G45660	AGL20 (AGAMOUS-LIKE 20); transcription factor	False	True	False	False	1.25877	0.113084	0.442912	1.74834	0.000187679	0.00205895	1.0162	0.849817	1	1.41143	0.0308601	0.588007	no
Spruce_04702	BT115364	GQ03615_A12	GQ03615_A12	GQ03615_A12.1	NULL	NULL	UG|Pta|gb|CO199936	Transcribed locus	NULL	NULL	NULL	NULL	False	True	False	False	1.42083	0.312148	0.871336	1.62493	0.00672422	0.038872	1.23392	0.281604	1	1.41117	0.286066	1	no
Spruce_23618	WS00715_P18	WS00715_P18	WS00715_P18	WS00715_P18.1	NULL	NULL	UG|Pta|gb|DR744838	Transcribed locus, weakly similar to NP_194018.1 leucoanthocyanidin dioxygenase, putative / anthocyanidin synthase, putative [Arabidopsis thaliana]	XP_002298081	anthocyanidin synthase	AT4G22880	LDOX (LEUCOANTHOCYANIDIN DIOXYGENASE); leucocyanidin oxygenase	True	True	False	False	-8.88919	6.5885e-07	4.51298e-05	-5.36367	0.000670948	0.00573284	-1.17456	0.638461	1	1.411	0.018633	0.462502	no
Spruce_08862	BT104666	GQ02813_D20	GQ02813_D20	GQ02813_D20.1	NULL	NULL	UG|Pta|gb|DR743475	Transcribed locus	NULL	NULL	NULL	NULL	False	True	False	False	1.26128	0.0654664	0.291099	2.10928	8.98579e-05	0.00115121	-1.18528	0.0633549	1	1.41091	0.0271414	0.551665	no
Spruce_27038	BT114187	GQ03509_O04	GQ03509_O04	GQ03509_O04.1	PF03517	Nucleotide-sensitive chloride conductance regulator (ICln)	UG|Pta|gb|CO163089	Transcribed locus, weakly similar to NP_001119478.1 nucleotide-sensitive chloride conductance regulator (ICln) family protein [Arabidopsis thaliana]	XP_002322413	predicted protein	AT5G62290	nucleotide-sensitive chloride conductance regulator (ICln) family protein	True	True	False	False	-1.93707	0.00033627	0.00451506	-1.53612	0.000677624	0.00578067	1.11824	0.360465	1	1.41012	0.00161031	0.133406	no
Spruce_27927	BT117216	GQ03815_C12	GQ03815_C12	GQ03815_C12.2	PF04398	Protein of unknown function, DUF538	UG|Pta|gb|DT637968	Transcribed locus, moderately similar to NP_566336.1 unknown protein [Arabidopsis thaliana]	XP_002309157	predicted protein	AT5G37070	unknown protein	True	True	False	False	2.36513	3.69907e-05	0.000829748	3.39045	3.6548e-08	3.87723e-06	-1.01666	0.760087	1	1.41003	0.0137401	0.399888	no
Spruce_12774	BT119267	WS0295_C12	NA	NA	NULL	NULL	UG|Pta|gb|DN608515	Transcribed locus	NULL	NULL	NULL	NULL	True	True	False	False	10.175	3.73798e-07	3.10475e-05	9.1661	1.80933e-06	5.81585e-05	1.56447	0.0510108	1	1.40935	0.0347063	0.618872	no
Spruce_05448	BT118145	WS0045_E02	NA	NA	NULL	NULL	UG|Pta|gb|DR693963	Transcribed locus, weakly similar to NP_001053184.1 Os04g0493400 [Oryza sativa (japonica cultivar-group)]	NULL	NULL	NULL	NULL	True	True	False	False	-1.92239	0.00221554	0.0200894	-1.59143	0.00434718	0.0270021	1.1661	0.290363	1	1.40861	0.0316463	0.593835	no
Spruce_26624	BT100681	GQ02816_M15	GQ00410_O04	GQ00410_O04.1	PF00118	TCP-1/cpn60 chaperonin family	UG|Pta|gb|DR069619	Transcribed locus, moderately similar to NP_973907.1 T-complex protein 1 epsilon subunit, putative / TCP-1-epsilon, putative / chaperonin, putative [Arabidopsis thaliana]	XP_002315646	predicted protein	AT1G24510	T-complex protein 1 epsilon subunit, putative / TCP-1-epsilon, putative / chaperonin, putative	False	True	False	False	-2.27729	0.0289397	0.155247	-1.82929	0.00121442	0.00932322	1.13145	0.419229	1	1.40854	0.286988	1	no
Spruce_14892	BT112886	GQ03322_E10	GQ03322_E10	GQ03322_E10.1	NULL	NULL	NULL	NULL	NULL	NULL	NULL	NULL	True	False	False	False	1.71733	0.00466341	0.0364899	1.60806	0.0186969	0.0914474	1.50416	0.0471972	1	1.40846	0.0238177	0.514513	no
Spruce_10094	BT119171	GQ04102_E06	GQ04102_E06	GQ04102_E06.1	PF07712	Stress up-regulated Nod 19	UG|Pta|gb|DN608626	Transcribed locus, weakly similar to NP_001062371.1 Os08g0538600 [Oryza sativa (japonica cultivar-group)]	XP_002321764	predicted protein	AT5G61820	FUNCTIONS IN: molecular_function unknown; INVOLVED IN: biological_process unknown; LOCATED IN: vacuole; EXPRESSED IN: 24 plant structures; EXPRESSED DURING: 15 growth stages; CONTAINS InterPro DOMAIN/s: Stress up-regulated Nod 19 (InterPro:IPR011692); Has 27 Blast hits to 27 proteins in 10 species: Archae - 0; Bacteria - 0; Metazoa - 0; Fungi - 0; Plants - 26; Viruses - 0; Other Eukaryotes - 1 (s…	True	True	False	False	2.55053	0.000221818	0.00330193	3.60067	2.9625e-05	0.000489849	-1.00351	0.951967	1	1.40679	0.132894	1	no
Spruce_21060	BT109202	GQ03205_M15	GQ03205_M15	GQ03205_M15.2	PF03267	Domain of unknown function, DUF266	UG|Pta|gb|DR683955	Transcribed locus, moderately similar to NP_196734.1 unknown protein [Arabidopsis thaliana]	XP_002309520	predicted protein	AT5G11730	unknown protein	False	True	False	False	1.41574	0.0295174	0.157871	2.16686	1.31721e-05	0.000258759	-1.08888	0.473008	1	1.40562	0.0123718	0.384232	no
Spruce_29274	BT110137	GQ03216_N08	GQ03216_N08	GQ03216_N08.1	PF01111	Cyclin-dependent kinase regulatory subunit	UG|Pta|gb|DR682873	Transcribed locus, moderately similar to NP_001048957.1 Os03g0146300 [Oryza sativa (japonica cultivar-group)]	XP_002314309	regulatory subunit of cyclin-dependent kinase	AT2G27960	CKS1 (CYCLIN-DEPENDENT KINASE-SUBUNIT 1); cyclin-dependent protein kinase/ protein binding	True	True	False	False	-5.63329	3.4915e-07	2.97329e-05	-4.09943	0.000106748	0.00132003	1.02267	0.862289	1	1.40531	0.116099	1	no
Spruce_31943	BT115651	GQ03703_M14	GQ03703_M14	GQ03703_M14.1	PF03171	2OG-Fe(II) oxygenase superfamily	UG|Pta|gb|DR094933	Transcribed locus, moderately similar to NP_197391.1 oxidoreductase, 2OG-Fe(II) oxygenase family protein [Arabidopsis thaliana]	XP_002312720	predicted protein	AT5G18900	oxidoreductase, 2OG-Fe(II) oxygenase family protein	True	True	False	False	1.88984	0.000574787	0.00688117	2.62892	0.000236286	0.00247966	1.00966	0.954902	1	1.40453	0.0091201	0.333166	no
Spruce_21705	BT104860	GQ02815_P13	GQ02815_P13	GQ02815_P13.1	NULL	NULL	UG|Pta|gb|DR092786	Transcribed locus, weakly similar to NP_565146.1 ACR3 (ACT Domain Repeat 3) [Arabidopsis thaliana]	XP_002314917	predicted protein	AT2G03730	ACR5; amino acid binding	False	False	False	True	-1.29742	0.0490424	0.232922	-1.27971	0.0196854	0.0954366	1.38416	0.0404018	1	1.40332	7.6372e-05	0.0227306	no
Spruce_20325	BT104950	WS02718_D07	NA	NA	NULL	NULL	UG|Pta|gb|CO367801	Transcribed locus	NULL	NULL	NULL	NULL	True	True	False	False	1.98047	3.05517e-05	0.000718643	2.77865	3.32907e-05	0.000534247	1			1.40303	0.0507666	0.721734	no
Spruce_06306	BT112704	WS01021_G07	NA	NA	NULL	NULL	UG|Pta|gb|DR100661	Transcribed locus, moderately similar to XP_001763270.1 predicted protein [Physcomitrella patens subsp. patens]	XP_002320754	predicted protein	AT5G14640	SK13 (SHAGGY-LIKE KINASE 13); ATP binding / protein kinase/ protein serine/threonine kinase	False	True	False	False	-1.53407	0.03163	0.166614	-1.47935	0.00219677	0.015215	1.35216	0.0218498	1	1.40217	0.0590178	0.776533	no
Spruce_12511	BT116742	GQ03805_O03	GQ03805_O03	GQ03805_O03.1	NULL	NULL	UG|Pta|gb|DR051066	Transcribed locus, weakly similar to NP_850947.1 ERD10/LTI45 (EARLY RESPONSIVE TO DEHYDRATION 10) [Arabidopsis thaliana]	NULL	NULL	NULL	NULL	False	True	False	False	-1.44225	0.0174622	0.103734	-2.48929	2.53527e-05	0.000430729	2.41922	0.000249465	0.120286	1.40165	0.00261447	0.176554	no
Spruce_15469	BT111951	WS02720_C23	NA	NA	PF00076	RNA recognition motif. (a.k.a. RRM, RBD, or RNP domain)	UG|Pta|gb|CV033512	Transcribed locus, weakly similar to XP_001765014.1 predicted protein [Physcomitrella patens subsp. patens]	XP_002302187	predicted protein	AT1G76940	RNA recognition motif (RRM)-containing protein	True	False	False	False	-2.43429	0.000175211	0.00275888	-1.65992	0.0202454	0.0975224	-1.04642	0.785636	1	1.40145	0.0571352	0.761739	no
Spruce_11027	BT109663	GQ03211_D07	GQ03211_D07	GQ03211_D07.1	PF00753	Metallo-beta-lactamase superfamily	UG|Pta|gb|DT637544	Transcribed locus, weakly similar to NP_187696.1 GLX2-2 (GLYOXALASE 2-2); hydroxyacylglutathione hydrolase [Arabidopsis thaliana]	XP_002329233	predicted protein	AT3G10850	GLY2; hydroxyacylglutathione hydrolase	False	True	False	False	1.67053	0.0290097	0.155519	2.05909	0.00038243	0.00362941	1.13603	0.450619	1	1.40027	0.073394	0.850694	no
Spruce_26491	EF083312	WS0287_J19	NA	NA	NULL	NULL	NULL	NULL	NULL	NULL	NULL	NULL	True	False	False	False	-2.18954	0.0067526	0.0491187	-1.35719	0.064124	0.252802	-1.15363	0.523199	1	1.39844	0.0502175	0.717375	no
Spruce_31945	BT118729	GQ04009_K15	GQ04009_K15	GQ04009_K15.1	PF08777	RNA binding motif	UG|Pta|gb|BG275233	Transcribed locus	NULL	NULL	AT4G32720	AtLa1 (Arabidopsis thaliana La protein 1); RNA binding	True	True	False	False	-2.69837	0.00434359	0.0344401	-2.03301	8.04918e-05	0.00105562	1.05296	0.7861	1	1.39758	0.129571	1	no
Spruce_24326	BT111847	GQ03304_F02	GQ03304_F02	GQ03304_F02.1	PF01302	CAP-Gly domain	UG|Pta|gb|CO163792	Transcribed locus, moderately similar to NP_187633.2 tubulin folding cofactor B [Arabidopsis thaliana]	XP_002307984	tubulin folding cofactor	AT3G10220	tubulin folding cofactor B	True	False	False	False	-2.06013	0.00190172	0.0177391	-1.44497	0.0127736	0.0664069	-1.02035	0.881026	1	1.39729	0.0526059	0.733925	no
Spruce_17815	BT109681	GQ03211_G09	GQ03211_G09	GQ03211_G09.1	NULL	NULL	UG|Pta|gb|DR682392	Transcribed locus	XP_002323871	predicted protein	AT3G01140	MYB106 (myb domain protein 106); DNA binding / transcription factor	False	True	False	False	-1.18354	0.445684	1	1.35691	0.00333476	0.0216375	-1.14944	0.311798	1	1.39717	0.102783	0.980747	no
Spruce_26213	BT101248	GQ03320_D15	GQ0082_A12	GQ0082_A12.1	NULL	NULL	UG|Pta|gb|DN612334	Transcribed locus, moderately similar to NP_175517.1 HTA10; DNA binding [Arabidopsis thaliana]	XP_002318248	predicted protein	AT1G12580	PEPKR1 (Phosphoenolpyruvate carboxylase-related kinase 1); ATP binding / kinase/ protein kinase/ protein serine/threonine kinase	True	True	False	False	2.28687	0.0030344	0.0259409	2.49427	0.00106269	0.00835044	1.28082	0.275689	1	1.39698	0.0795397	0.879445	no
Spruce_10605	BT112668	GQ03319_D15	GQ03319_D15	GQ03319_D15.1	PF09668	Aspartyl protease	UG|Pta|gb|DR691871	Transcribed locus, weakly similar to NP_001046209.1 Os02g0198600 [Oryza sativa (japonica cultivar-group)]	XP_002330540	predicted protein	AT3G13235	ubiquitin family protein	False	True	False	False	1.60145	0.011658	0.0752784	2.35572	0.00130001	0.00987417	-1.05352	0.743985	1	1.39626	0.0839502	0.900699	no
Spruce_14289	BT110087	GQ03216_B14	GQ03216_B14	GQ03216_B14.1	PF00248	Aldo/keto reductase family	UG|Pta|gb|DR682819	Transcribed locus, moderately similar to NP_195093.1 L-galactose dehydrogenase (L-GalDH) [Arabidopsis thaliana]	XP_002298802	predicted protein	AT4G33670	L-galactose dehydrogenase (L-GalDH)	True	True	False	False	-2.78709	4.99427e-07	3.74138e-05	-2.49108	0.000102998	0.00128573	1.24795	0.102818	1	1.39624	0.00416191	0.224265	no
Spruce_24737	BT118072	GQ04002_A12	GQ04002_A12	GQ04002_A12.1	PF01190	Pollen proteins Ole e I family	NULL	NULL	XP_002305491	predicted protein	AT2G16630	proline-rich family protein	True	False	False	False	-1.33361	0.00487601	0.0378677	1.12727	0.27146	0.810573	-1.07699	0.393604	1	1.39587	0.00814694	0.314095	no
Spruce_18992	BT111537	GQ03239_C04	GQ03239_C04	GQ03239_C04.1	PF00004	ATPase family associated with various cellular activities (AAA)	UG|Pta|gb|DR688415	Transcribed locus, moderately similar to NP_001032491.1 katanin p60 subunit A-like 2 [Danio rerio]	XP_002305703	predicted protein	AT2G34560	katanin, putative	False	True	False	False	1.09791	0.346593	0.871336	1.53194	5.03864e-05	0.000731866	1			1.39532	0.0150697	0.414218	no
Spruce_31587	BT114399	GQ03513_O23	GQ03513_O23	GQ03513_O23.1	NULL	NULL	UG|Pta|gb|DR015724	Transcribed locus	NULL	NULL	NULL	NULL	False	True	False	False	1.16216	0.0115889	0.0749824	1.57894	0.00320665	0.0208865	1.02698	0.66266	1	1.39527	0.012475	0.385574	no
Spruce_08107	BT117217	GQ03815_C14	GQ03815_C14	GQ03815_C14.1	PF01214	Casein kinase II regulatory subunit	UG|Pta|gb|CO162832	Transcribed locus, moderately similar to NP_001059693.1 Os07g0495100 [Oryza sativa (japonica cultivar-group)]	XP_002327022	predicted protein	AT2G44680	CKB4 (CASEIN KINASE II BETA SUBUNIT 4); protein serine/threonine kinase	True	True	False	False	-1.71338	0.000729327	0.00825577	-1.66823	0.000103465	0.00128938	1.35758	0.00360326	0.50358	1.39432	0.0101935	0.354008	no
Spruce_21104	BT118858	GQ04011_B13	GQ04011_B13	GQ04011_B13.1	PF01145	SPFH domain / Band 7 family	UG|Pta|gb|CV144764	Transcribed locus, moderately similar to NP_001050383.1 Os03g0421400 [Oryza sativa (japonica cultivar-group)]	XP_002316089	predicted protein	AT2G03510	band 7 family protein	False	True	False	False	-1.75137	0.0133774	0.0840834	-1.78735	0.000169831	0.00190297	1.4225	0.0174915	0.949518	1.39386	0.0699637	0.835892	no
Spruce_06763	BT106201	GQ02904_O11	GQ02904_O11	GQ02904_O11.1	PF03226	Yippee putative zinc-binding protein	UG|Pta|gb|DR690440	Transcribed locus, moderately similar to XP_001777844.1 predicted protein [Physcomitrella patens subsp. patens]	XP_002316882	predicted protein	AT5G53940	yippee family protein	False	True	False	True	-1.04005	0.365186	0.909911	1.37245	0.00018753	0.00205803	-1.02439	0.565864	1	1.39342	0.000146677	0.0341651	no
Spruce_06020	BT119096	WS02721_J04	NA	NA	NULL	NULL	UG|Pta|gb|DR117576	Transcribed locus, weakly similar to NP_564632.1 structural molecule [Arabidopsis thaliana]	XP_002298910	predicted protein	AT1G53460	unknown protein	True	False	False	False	-1.6087	0.000246795	0.00357181	-1.05277	0.562764	1	-1.09665	0.25917	1	1.39338	0.00462301	0.236628	no
Spruce_27290	BT114403	GQ03513_P17	GQ03513_P17	GQ03513_P17.1	PF00416	Ribosomal protein S13/S18	UG|Pta|gb|CX645374	Transcribed locus, moderately similar to NP_568299.1 30S ribosomal protein S13, chloroplast (CS13) [Arabidopsis thaliana]	XP_002306609	predicted protein	AT5G14320	30S ribosomal protein S13, chloroplast (CS13)	True	False	False	False	-1.87402	0.00551921	0.0417926	-1.13235	0.20649	0.649137	-1.18777	0.263976	1	1.39336	0.0286629	0.567327	no
Spruce_29400	WS00733_A22	WS00733_A22	WS00733_A22	WS00733_A22.1	NULL	NULL	UG|Pta|gb|CV138951	Transcribed locus	NULL	NULL	NULL	NULL	True	True	False	False	1.73212	0.00267119	0.0233768	2.413	5.70174e-06	0.000137183	1			1.39309	0.062163	0.794184	no
Spruce_04433	WS00840_P10	WS00840_P10	WS00840_P10	WS00840_P10.1	NULL	NULL	NULL	NULL	XP_002319999	predicted protein	AT2G22640	BRK1 (BRICK1)	True	True	False	False	1.78894	0.000249332	0.00359718	2.49205	1.15961e-07	8.3388e-06	1			1.39304	0.0146221	0.410031	no
Spruce_02038	BT117144	WS01010_I14	NA	NA	PF00295	Glycosyl hydrolases family 28	UG|Pta|gb|DR050772	Transcribed locus, weakly similar to NP_177207.1 polygalacturonase, putative / pectinase, putative [Arabidopsis thaliana]	XP_002328587	predicted protein	AT1G23460	polygalacturonase	True	True	False	True	1.36034	2.58649e-06	0.000115473	1.75886	7.13626e-06	0.00016247	1.0773	0.141314	1	1.39289	3.82019e-05	0.0148822	no
Spruce_32126	BT118966	GQ04012_K23	GQ04012_K23	GQ04012_K23.1	PF00705	Proliferating cell nuclear antigen, N-terminal domain	UG|Pta|gb|CV133977	Transcribed locus, strongly similar to NP_172217.1 PCNA1 (PROLIFERATING CELLULAR NUCLEAR ANTIGEN); DNA binding / DNA polymerase processivity factor [Arabidopsis thaliana]	XP_002298328	predicted protein	AT1G07370	PCNA1 (PROLIFERATING CELLULAR NUCLEAR ANTIGEN); DNA binding / DNA polymerase processivity factor/ protein binding	True	True	False	False	-3.61024	8.30364e-07	5.30518e-05	-2.86868	0.00111845	0.00870704	1.10604	0.5867	1	1.39195	0.0588383	0.775815	no
Spruce_26454	BT103098	GQ0049_C02	GQ0206_J07	GQ0206_J07.1	PF03953	Tubulin/FtsZ family, C-terminal domain	UG|Pta|gb|DR160508	Transcribed locus, strongly similar to NP_196786.1 TUB6 (BETA-6 TUBULIN) [Arabidopsis thaliana]	XP_002322609	tubulin, beta chain	AT5G12250	TUB6 (BETA-6 TUBULIN); structural constituent of cytoskeleton	False	True	False	False	-1.24673	0.561637	1	2.26874	0.00515209	0.0312646	-2.03224	0.025726	1	1.39183	0.351168	1	no
Spruce_18117	BT119785	GQ04110_A02	GQ04110_A02	GQ04110_A02.1	NULL	NULL	NULL	NULL	XP_002308909	predicted protein	AT5G04040	SDP1 (SUGAR-DEPENDENT1); triacylglycerol lipase	False	True	False	False	1.32748	0.0405459	0.201876	1.68491	0.00170333	0.012351	1.09655	0.20484	1	1.39181	0.0552852	0.752366	no
Spruce_07034	BT107530	WS0294_G02	NA	NA	NULL	NULL	UG|Pta|gb|CV032308	Transcribed locus, moderately similar to NP_187143.1 40S ribosomal protein S24 (RPS24A) [Arabidopsis thaliana]	NULL	NULL	NULL	NULL	True	True	False	False	-2.99266	0.00022611	0.00334549	-2.81883	0.000153826	0.00175901	1.31014	0.147598	1	1.39093	0.0730607	0.850694	no
Spruce_26708	GQ03511_N16	GQ03511_N16	GQ03511_N16	GQ03511_N16.2	NULL	NULL	NULL	NULL	NULL	NULL	NULL	NULL	True	True	False	False	1.29727	0.0067773	0.0492427	1.76859	2.37035e-06	7.07452e-05	1.0201	0.144791	1	1.39072	0.00486849	0.241501	no
Spruce_17944	BT104679	GQ02813_H02	GQ02813_H02	GQ02813_H02.1	PF04427	Brix domain	UG|Pta|gb|DR690360	Transcribed locus, moderately similar to NP_566514.1 brix domain-containing protein [Arabidopsis thaliana]	XP_002317510	predicted protein	AT3G15460	brix domain-containing protein	True	True	False	False	-2.90272	0.000326269	0.00440285	-2.25069	0.000197695	0.00214832	1.07832	0.695436	1	1.39071	0.0198537	0.475542	no
Spruce_25131	BT101587	WS0271_I02	NA	NA	PF00011	Hsp20/alpha crystallin family	UG|Pta|gb|DN453525	Transcribed locus, moderately similar to NP_196763.1 HSP17.6II (17.6 KDA CLASS II HEAT SHOCK PROTEIN) [Arabidopsis thaliana]	XP_002308537	predicted protein	AT5G12030	AT-HSP17.6A (ARABIDOPSIS THALIANA HEAT SHOCK PROTEIN 17.6A); unfolded protein binding	False	True	False	False	1.16322	0.0678692	0.299011	1.61694	0.00381964	0.0242406	1			1.39006	0.0456068	0.686644	no
Spruce_02192	BT100593	GQ0026_M20	GQ0026_M20	GQ0026_M20.1	NULL	NULL	UG|Pta|gb|CF476378	Transcribed locus, strongly similar to NP_524352.1 Histone H4 replacement CG3379-PC, isoform C [Drosophila melanogaster]	XP_002339024	histone H4	AT5G59970	histone H4	False	True	False	False	-2.63159	0.00859174	0.0594176	-1.98415	0.00191914	0.0136148	1.04759	0.701283	1	1.38942	0.298449	1	no
Spruce_09282	BT107177	GQ03103_N15	GQ03103_N15	GQ03103_N15.1	PF04137	Endoplasmic Reticulum Oxidoreductin 1 (ERO1)	UG|Pta|gb|DR684970	Transcribed locus, weakly similar to NP_177372.1 AERO1 (ARABIDOPSIS ENDOPLASMIC RETICULUM OXIDOREDUCTINS 1); FAD binding / electron carrier/ oxidoreductase, acting on sulfur group of donors, disulfide as acceptor / protein binding [Arabidopsis thaliana]	XP_002317004	predicted protein	AT1G72280	AERO1 (Arabidopsis endoplasmic reticulum oxidoreductins 1); FAD binding / electron carrier/ oxidoreductase, acting on sulfur group of donors, disulfide as acceptor / protein binding	True	True	False	False	2.4791	2.01644e-06	9.65125e-05	3.11722	1.25609e-07	8.83492e-06	1.10482	0.172142	1	1.3892	0.00221387	0.158491	no
Spruce_22879	BT105242	GQ02820_C01	GQ02820_C01	GQ02820_C01.1	NULL	NULL	UG|Pta|gb|CO161677	Transcribed locus, weakly similar to NP_001056762.1 Os06g0141700 [Oryza sativa (japonica cultivar-group)]	NULL	NULL	NULL	NULL	True	True	False	False	4.04793	0.000108728	0.00190565	5.62305	5.68707e-09	1.17922e-06	1			1.38912	0.155868	1	no
Spruce_21261	BT103570	GQ03603_I15	GQ0257_G16	GQ0257_G16.1	PF00459	Inositol monophosphatase family	UG|Pta|gb|DT634128	Transcribed locus, moderately similar to NP_564376.1 inositol monophosphatase family protein [Arabidopsis thaliana]	XP_002332158	predicted protein	AT1G31190	IMPL1 (MYO-INOSITOL MONOPHOSPHATASE LIKE 1); 3'(2'),5'-bisphosphate nucleotidase/ inositol or phosphatidylinositol phosphatase/ inositol-1(or 4)-monophosphatase	False	True	False	False	-1.48007	0.0289345	0.155245	1.58312	0.000342338	0.00331549	-1.68693	0.000682922	0.212532	1.38899	0.0408341	0.652696	no
Spruce_06626	BT112343	GQ03313_K16	GQ03313_K16	GQ03313_K16.1	NULL	NULL	NULL	NULL	NULL	NULL	NULL	NULL	True	True	False	False	2.59235	1.26093e-06	6.90486e-05	3.59854	2.84865e-09	7.62356e-07	1			1.38814	0.00547776	0.256672	no
Spruce_07204	BT106405	GQ02908_P20	GQ02908_P20	GQ02908_P20.1	NULL	NULL	UG|Pta|gb|DT627451	Transcribed locus, weakly similar to NP_567060.1 glycosyl hydrolase family protein 17 [Arabidopsis thaliana]	XP_002316783	predicted protein	AT4G26830	catalytic/ cation binding / hydrolase, hydrolyzing O-glycosyl compounds	True	True	False	False	-17.7496	1.5406e-07	1.69013e-05	-10.3717	6.28104e-06	0.000148345	-1.23339	0.229709	1	1.38752	0.19454	1	no
Spruce_08923	BT109668	GQ03211_D22	GQ03211_D22	GQ03211_D22.1	NULL	NULL	UG|Pta|gb|DT632064	Transcribed locus, weakly similar to NP_187176.2 zinc finger (C3HC4-type RING finger) family protein [Arabidopsis thaliana]	XP_002333620	predicted protein	AT3G05250	zinc finger (C3HC4-type RING finger) family protein	False	True	False	False	-1.02518	0.399375	0.9781	1.38374	0.00237701	0.0162567	-1.02294	0.372743	1	1.38677	0.00254048	0.173011	no
Spruce_30445	BT118267	GQ04004_G10	GQ04004_G10	GQ04004_G10.1	NULL	NULL	UG|Pta|gb|CV032926	Transcribed locus, weakly similar to XP_001762507.1 predicted protein [Physcomitrella patens subsp. patens]	XP_002301249	AP2/ERF domain-containing transcription factor	AT5G11590	TINY2 (TINY2); DNA binding / transcription factor	True	True	False	False	2.51832	1.31411e-07	1.53603e-05	3.29592	5.06841e-08	4.68158e-06	1.05956	0.278658	1	1.38673	0.000963783	0.100258	no
Spruce_08274	BT104471	GQ02810_L17	GQ02810_L17	GQ02810_L17.1	PF01263	Aldose 1-epimerase	UG|Pta|gb|DT633388	Transcribed locus, weakly similar to NP_566594.2 aldose 1-epimerase family protein [Arabidopsis thaliana]	XP_002317867	predicted protein	AT3G17940	aldose 1-epimerase family protein	False	True	False	False	1.26667	0.0315793	0.166462	1.58246	0.00134175	0.0101171	1.10953	0.090209	1	1.38613	0.0264529	0.544717	no
Spruce_27098	BT116214	WS02711_P08	NA	NA	PF01781	Ribosomal L38e protein family	UG|Pta|gb|AI812406	Transcribed locus, strongly similar to XP_001761034.1 predicted protein [Physcomitrella patens subsp. patens]	XP_002327996	predicted protein	AT3G59540	60S ribosomal protein L38 (RPL38B)	True	False	False	False	-2.37189	0.000101815	0.00181115	-1.24255	0.424828	1	-1.37719	0.253025	1	1.38608	0.0246005	0.523682	no
Spruce_20793	BT106251	GQ02905_O24	GQ02905_O24	GQ02905_O24.4	PF00069	Protein kinase domain	UG|Pta|gb|CO412726	Transcribed locus, moderately similar to NP_001055223.1 Os05g0332300 [Oryza sativa (japonica cultivar-group)]	XP_002323059	predicted protein	AT4G18700	CIPK12 (CBL-INTERACTING PROTEIN KINASE 12); ATP binding / kinase/ protein kinase/ protein serine/threonine kinase	True	True	False	False	-2.42834	0.00036628	0.00482924	-1.84389	0.00471184	0.0289538	1.05231	0.808834	1	1.38585	0.00305096	0.19176	no
Spruce_15726	BT115190	GQ03611_A23	GQ03611_A23	GQ03611_A23.1	NULL	NULL	UG|Pta|gb|DT629925	Transcribed locus	NULL	NULL	NULL	NULL	False	True	False	False	1.12242	0.0493286	0.233902	1.52114	0.00537851	0.0323213	1.02237	0.346593	1	1.38555	0.0259884	0.540693	no
Spruce_23544	BT117405	WS0272_K18	NA	NA	NULL	NULL	UG|Pta|gb|DR182099	Transcribed locus	NULL	NULL	NULL	NULL	True	False	False	False	-2.12553	0.00134694	0.0135131	-1.42402	0.0191407	0.0932351	-1.07785	0.61881	1	1.38481	0.0424661	0.666194	no
Spruce_32004	BT109390	GQ03207_O08	GQ03207_O08	GQ03207_O08.1	PF00097	Zinc finger, C3HC4 type (RING finger)	UG|Pta|gb|DR016664	Transcribed locus, weakly similar to NP_195808.1 zinc finger (C3HC4-type RING finger) family protein [Arabidopsis thaliana]	XP_002323073	predicted protein	AT5G05280	zinc finger (C3HC4-type RING finger) family protein	True	False	False	False	-1.40647	0.000739801	0.00833807	1.07879	0.527972	1	-1.09576	0.202938	1	1.38468	0.0214268	0.492311	no
Spruce_11178	BT112656	WS0295_B14	NA	NA	PF00107	Zinc-binding dehydrogenase	UG|Pta|gb|DR015604	Transcribed locus, weakly similar to NP_001031805.1 ELI3-1 (ELICITOR-ACTIVATED GENE 3); binding / catalytic/ oxidoreductase/ zinc ion binding [Arabidopsis thaliana]	XP_002309270	cinnamyl alcohol dehydrogenase-like protein	AT4G39330	CAD9 (CINNAMYL ALCOHOL DEHYDROGENASE 9); binding / catalytic/ oxidoreductase/ zinc ion binding	True	True	False	False	2.68572	6.9842e-08	1.02982e-05	3.71761	1.5099e-14	4.85343e-10	1			1.38422	0.00031157	0.0528775	no
Spruce_04168	BT119680	GQ04108_L03	GQ04108_L03	GQ04108_L03.1	NULL	NULL	UG|Pta|gb|DR097803	Transcribed locus	XP_002326789	predicted protein	NULL	NULL	True	False	False	False	1.43719	0.000129464	0.00217765	1.22381	0.210198	0.658794	1.62503	0.0096175	0.792749	1.38376	0.0010053	0.101072	no
Spruce_09380	BT103912	GQ02804_A13	GQ02804_A13	GQ02804_A13.1	PF03501	Plectin/S10 domain	UG|Pta|gb|DR386724	Transcribed locus, moderately similar to NP_001047088.1 Os02g0549600 [Oryza sativa (japonica cultivar-group)]	XP_002327607	predicted protein	AT5G52650	40S ribosomal protein S10 (RPS10C)	True	False	False	False	-1.73831	0.00564433	0.0425097	-1.37932	0.0471335	0.196671	1.09704	0.571941	1	1.38256	0.0331429	0.605999	no
Spruce_14301	BT101953	GQ0134_F04	GQ0134_F04	GQ0134_F04.1	NULL	NULL	UG|Pta|gb|DN445900	Transcribed locus	NULL	NULL	NULL	NULL	False	True	False	False	1.15554	0.588678	1	1.30929	0.00728256	0.0414393	1.2198	0.392711	1	1.38211	0.0663035	0.814079	no
Spruce_06489	BT119656	GQ04108_H03	GQ04108_H03	GQ04108_H03.1	PF03162	Tyrosine phosphatase family	UG|Pta|gb|DT625427	Transcribed locus, weakly similar to NP_001062640.1 Os09g0135700 [Oryza sativa (japonica cultivar-group)]	XP_002317187	predicted protein	AT1G05000	tyrosine specific protein phosphatase family protein	True	True	False	False	-3.13003	0.00061732	0.00724731	-2.52122	0.00207758	0.0145526	1.11255	0.584278	1	1.3812	0.193607	1	no
Spruce_14926	BT116037	GQ03710_N12	GQ03710_N12	GQ03710_N12.1	NULL	NULL	UG|Pta|gb|CV136749	Transcribed locus	NULL	NULL	NULL	NULL	False	True	False	False	2.05023	0.00811883	0.0568533	2.83164	4.42014e-05	0.000661	1			1.38113	0.220889	1	no
Spruce_24352	GQ0259_E04	GQ0259_E04	GQ0259_E04	GQ0259_E04.1	NULL	NULL	NULL	NULL	NULL	NULL	NULL	NULL	True	True	False	False	5.92685	0.00030239	0.00415208	9.97791	1.54321e-06	5.18346e-05	-1.21917	0.385605	1	1.38086	0.267434	1	no
Spruce_05092	BT117396	GQ03818_K15	GQ03818_K15	GQ03818_K15.1	PF00118	TCP-1/cpn60 chaperonin family	UG|Pta|gb|CO200412	Transcribed locus, moderately similar to NP_180367.1 CPN60A (chloroplast / 60 kDa chaperonin alpha subunit); ATP binding / protein binding / unfolded protein binding [Arabidopsis thaliana]	XP_002328161	predicted protein	AT2G28000	CPN60A (CHAPERONIN-60ALPHA); ATP binding / protein binding	True	False	False	False	-2.19387	0.0046272	0.0362684	-1.33131	0.169052	0.5544	-1.19352	0.332317	1	1.38071	0.176241	1	no
Spruce_24925	BT115900	GQ03708_F19	GQ03708_F19	GQ03708_F19.1	PF00240	Ubiquitin family	UG|Pta|gb|DR017432	Transcribed locus, strongly similar to NP_565836.1 ubiquitin extension protein 2 (UBQ2) / 60S ribosomal protein L40 (RPL40A) [Arabidopsis thaliana]	XP_002321972	predicted protein	AT3G52590	UBQ1 (UBIQUITIN EXTENSION PROTEIN 1); protein binding / structural constituent of ribosome	True	True	False	False	-3.16837	0.00166832	0.0159602	-1.93297	0.00693858	0.0398274	-1.18818	0.473577	1	1.37952	0.157927	1	no
Spruce_24727	BT102549	GQ03608_M05	GQ0196_F17	GQ0196_F17.1	PF00076	RNA recognition motif. (a.k.a. RRM, RBD, or RNP domain)	UG|Pta|gb|DR014666	Transcribed locus, weakly similar to NP_001063946.1 Os09g0565200 [Oryza sativa (japonica cultivar-group)]	XP_002318093	predicted protein	AT4G24770	RBP31 (31-KDA RNA BINDING PROTEIN); RNA binding / poly(U) binding	True	True	False	False	-5.80131	3.54634e-05	0.000805257	-3.68194	5.45165e-06	0.000132857	-1.14227	0.485428	1	1.37937	0.0889284	0.92389	no
Spruce_20181	WS0262_A10	WS0023_P07	WS0262_A10	WS0262_A10.1	NULL	NULL	NULL	NULL	NULL	NULL	NULL	NULL	True	True	False	False	2.7191	0.00015821	0.00255296	2.02686	0.00216124	0.015011	1.84888	0.000156455	0.0954817	1.37818	0.144487	1	no
Spruce_31425	WS00743_G23	WS00743_G23	WS00743_G23	WS00743_G23.1	NULL	NULL	UG|Pta|gb|CV148199	Transcribed locus, weakly similar to NP_001034360.1 cleavage and polyadenylation specific factor 6, 68kDa [Gallus gallus]	NULL	NULL	NULL	NULL	True	True	False	False	-2.14999	0.0018177	0.0171043	-1.82104	0.00344319	0.0222289	1.16699	0.313424	1	1.3778	0.0956028	0.95404	no
Spruce_04836	WS00716_O06	WS00716_O06	WS00716_O06	WS00716_O06.1	NULL	NULL	NULL	NULL	NULL	NULL	NULL	NULL	False	True	False	False	1.41504	0.0833532	0.349277	1.71747	0.00110904	0.0086506	1.13514	0.397028	1	1.37775	0.0658414	0.811506	no
Spruce_04487	BT119327	GQ04104_D04	GQ04104_D04	GQ04104_D04.2	NULL	NULL	NULL	NULL	NULL	NULL	NULL	NULL	True	False	False	False	1.54157	0.00348603	0.0289922	-1.11113	0.420364	1	2.35943	7.04087e-05	0.0606855	1.37746	0.0245498	0.523295	no
Spruce_11028	BT103831	GQ02802_M12	GQ02802_M12	GQ02802_M12.1	NULL	NULL	UG|Pta|gb|DR386026	Transcribed locus, moderately similar to NP_001041795.1 Os01g0109700 [Oryza sativa (japonica cultivar-group)]	XP_002314629	SIN3 component, histone deacetylase complex	AT5G15020	SNL2 (SIN3-LIKE 2)	True	True	False	False	1.68032	0.000738812	0.00833218	1.88928	0.000921616	0.00742839	1.22506	0.0640373	1	1.3774	0.0361044	0.628544	no
Spruce_13576	BT110117	GQ03216_K12	GQ03216_K12	GQ03216_K12.1	NULL	NULL	UG|Pta|gb|DR052117	Transcribed locus, moderately similar to NP_001059451.1 Os07g0412400 [Oryza sativa (japonica cultivar-group)]	XP_002318179	predicted protein	AT5G60340	maoC-like dehydratase domain-containing protein	False	True	False	False	-1.68602	0.0127012	0.0806532	-1.72108	0.00550029	0.0328906	1.40525	0.094867	1	1.37662	0.0321677	0.598725	no
Spruce_03862	WS00753_B21	WS00753_B21	WS00753_B21	WS00753_B21.1	PF02183	Homeobox associated leucine zipper	UG|Pta|gb|DT627095	Transcribed locus, strongly similar to NP_001063311.1 Os09g0447000 [Oryza sativa (japonica cultivar-group)]	XP_002322729	predicted protein	AT5G06710	HAT14 (HOMEOBOX FROM ARABIDOPSIS THALIANA); DNA binding / transcription factor	True	True	False	False	-2.10766	1.02441e-06	5.96532e-05	-1.22738	0.0066625	0.0386082	-1.2477	0.00482186	0.593846	1.3763	0.000423843	0.0619273	no
Spruce_07452	BT115727	GQ02010_B24	GQ03705_B16	GQ03705_B16.1	PF00578	AhpC/TSA family	UG|Pta|gb|DR684219	Transcribed locus, weakly similar to NP_001050331.1 Os03g0405900 [Oryza sativa (japonica cultivar-group)]	XP_002314534	predicted protein	AT1G60420	DC1 domain-containing protein	True	True	False	False	7.4922	2.05791e-06	9.77544e-05	7.70615	4.82731e-07	2.21039e-05	1.33785	0.0202448	0.98748	1.37605	0.137204	1	no
Spruce_13683	BT106473	GQ03002_H19	GQ03002_H19	GQ03002_H19.1	NULL	NULL	UG|Pta|gb|CV146315	Transcribed locus, weakly similar to NP_197910.1 serine-rich protein-related [Arabidopsis thaliana]	XP_002309648	predicted protein	AT5G25280	serine-rich protein-related	False	True	False	False	1.09889	0.111136	0.436822	1.51172	2.19826e-05	0.000384667	1			1.37567	0.00195368	0.148111	no
Spruce_13237	BT106279	GQ02906_H02	GQ02906_H02	GQ02906_H02.1	PF05915	Eukaryotic protein of unknown function (DUF872)	UG|Pta|gb|CV034322	Transcribed locus, moderately similar to NP_194714.1 unknown protein [Arabidopsis thaliana]	XP_002325237	predicted protein	AT4G29850	unknown protein	False	True	False	False	1.22399	0.448625	1	1.47433	0.00114522	0.00887463	1.14162	0.595848	1	1.37511	0.0235885	0.513433	no
Spruce_07282	BT118503	WS0271_C15	NA	NA	PF03171	2OG-Fe(II) oxygenase superfamily	UG|Pta|gb|DR093233	Transcribed locus, weakly similar to NP_194019.1 LDOX (TANNIN DEFICIENT SEED 4) [Arabidopsis thaliana]	XP_002301003	flavonol synthase 2	AT5G08640	FLS (FLAVONOL SYNTHASE); flavonol synthase	True	True	False	False	-30.4357	2.02576e-07	2.05413e-05	-16.1974	3.20475e-07	1.6591e-05	-1.36703	0.235483	1	1.37454	0.0424471	0.666194	no
Spruce_31634	BT112274	GQ03312_N08	GQ03312_N08	GQ03312_N08.1	PF03227	Gamma interferon inducible lysosomal thiol reductase (GILT)	UG|Pta|gb|DT631145	Transcribed locus, weakly similar to NP_563779.1 gamma interferon responsive lysosomal thiol reductase family protein / GILT family protein [Arabidopsis thaliana]	XP_002313228	predicted protein	AT1G07080	gamma interferon responsive lysosomal thiol reductase family protein / GILT family protein	True	True	False	False	1.74522	0.00250383	0.0221778	2.19809	9.44296e-05	0.00119536	1.09093	0.557976	1	1.37401	0.00820674	0.314794	no
Spruce_09368	GQ03508_J16	GQ03311_K22	GQ03508_J16	GQ03508_J16.4	PF00560	Leucine Rich Repeat	UG|Pta|gb|DT636527	Transcribed locus, weakly similar to NP_187867.1 DRT100 (DNA-DAMAGE REPAIR/TOLERATION 100); protein binding [Arabidopsis thaliana]	XP_002318086	predicted protein	AT4G20140	GSO1 (GASSHO1); ATP binding / protein binding / protein kinase/ protein serine/threonine kinase/ protein tyrosine kinase	True	True	False	False	4.45237	2.95792e-07	2.6411e-05	6.11548	1.88909e-06	5.98256e-05	1			1.37353	0.110508	1	no
Spruce_18510	BT106682	GQ03613_J19	GQ03007_N22	GQ03007_N22.1	NULL	NULL	UG|Pta|gb|DT634988	Transcribed locus, moderately similar to NP_001053332.1 Os04g0520000 [Oryza sativa (japonica cultivar-group)]	XP_002303939	predicted protein	AT1G03360	ATRRP4 (ARABIDOPSIS THALIANA RIBOSOMAL RNA PROCESSING 4); RNA binding / exonuclease	True	True	False	False	-2.37368	0.00107787	0.0113304	-1.81149	0.00193462	0.0137051	1.04798	0.779509	1	1.37322	0.0608139	0.785939	no
Spruce_29701	BT106009	GQ02901_F06	GQ02901_F06	GQ02901_F06.2	PF01915	Glycosyl hydrolase family 3 C terminal domain	UG|Pta|gb|CF477697	Transcribed locus, weakly similar to NP_201262.1 XYL4 (beta-xylosidase 4); hydrolase, hydrolyzing O-glycosyl compounds [Arabidopsis thaliana]	XP_002298197	predicted protein	AT5G64570	XYL4; hydrolase, hydrolyzing O-glycosyl compounds / xylan 1,4-beta-xylosidase	True	True	False	False	2.42426	0.000846876	0.00934179	2.46151	0.00424471	0.0264576	1.35224	0.226858	1	1.37302	0.0956168	0.95404	no
Spruce_17511	BT112132	GQ03310_I12	GQ03310_I12	GQ03310_I12.1	PF00561	alpha/beta hydrolase fold	UG|Pta|gb|DT633711	Transcribed locus, weakly similar to NP_567350.1 hydrolase, alpha/beta fold family protein [Arabidopsis thaliana]	XP_002327386	predicted protein	AT4G10050	hydrolase, alpha/beta fold family protein	True	True	False	False	-1.68958	0.00129139	0.0130536	-1.33449	0.00254712	0.0171825	1.08398	0.486396	1	1.37241	0.00104675	0.103646	no
Spruce_03980	BT115097	GQ03609_C23	GQ03609_C23	GQ03609_C23.1	NULL	NULL	UG|Pta|gb|DT633580	Transcribed locus, weakly similar to NP_177725.1 unknown protein [Arabidopsis thaliana]	XP_002300690	predicted protein	AT1G75980	FUNCTIONS IN: molecular_function unknown; EXPRESSED IN: 22 plant structures; EXPRESSED DURING: 13 growth stages; CONTAINS InterPro DOMAIN/s: Single hybrid motif (InterPro:IPR011053); Has 156 Blast hits to 156 proteins in 78 species: Archae - 4; Bacteria - 4; Metazoa - 109; Fungi - 0; Plants - 12; Viruses - 0; Other Eukaryotes - 27 (source: NCBI BLink).	True	True	False	False	-2.80343	9.98551e-07	5.87865e-05	-2.47132	0.000240014	0.00251385	1.20979	0.213288	1	1.37237	0.0054001	0.254891	no
Spruce_00291	BT106513	GQ04002_A05	GQ03003_L12	GQ03003_L12.1	PF00031	Cystatin domain	UG|Pta|gb|DT625545	Transcribed locus, weakly similar to NP_566425.1 cysteine protease inhibitor, putative / cystatin, putative [Arabidopsis thaliana]	XP_002303955	predicted protein	AT3G12490	cysteine protease inhibitor, putative / cystatin, putative	True	True	False	False	3.78656	0.00014583	0.00238675	3.16104	9.02224e-06	0.000194769	1.64367	0.0302646	1	1.37214	0.0399678	0.649458	no
Spruce_22128	BT116073	GQ03711_H09	GQ03711_H09	GQ03711_H09.1	NULL	NULL	UG|Pta|gb|DR388372	Transcribed locus, moderately similar to NP_001056408.1 Os05g0577700 [Oryza sativa (japonica cultivar-group)]	XP_002312543	predicted protein	AT3G22750	protein kinase, putative	True	True	False	False	1.81213	0.00381249	0.0310959	2.31482	2.70871e-05	0.000455858	1.07398	0.604169	1	1.37191	0.0281004	0.560875	no
Spruce_28931	WS00817_M23	WS00817_M23	WS00817_M23	WS00817_M23.1	NULL	NULL	NULL	NULL	NULL	NULL	NULL	NULL	False	True	False	False	1.23209	0.191778	0.641334	1.88886	0.000116024	0.00141161	-1.11815	0.484728	1	1.37107	0.00448656	0.234416	no
Spruce_10529	BT106515	GQ03003_L21	GQ03003_L21	GQ03003_L21.1	NULL	NULL	UG|Pta|gb|CN785207	Transcribed locus, weakly similar to NP_176670.1 CYP89A2 (CYTOCHROME P450 89A2); oxygen binding [Arabidopsis thaliana]	XP_002306325	cytochrome P450	AT1G64950	CYP89A5; electron carrier/ heme binding / iron ion binding / monooxygenase/ oxygen binding	False	True	False	False	1.21377	0.015105	0.0925886	1.66414	2.26267e-05	0.00039226	1			1.37105	0.00618078	0.274448	no
Spruce_13638	BT110273	GQ02016_O02	GQ03219_A15	GQ03219_A15.1	NULL	NULL	UG|Pta|gb|CV148671	Transcribed locus, moderately similar to NP_564724.1 60S ribosomal protein L21 (RPL21E) [Arabidopsis thaliana]	XP_002304624	predicted protein	AT1G57860	60S ribosomal protein L21	True	True	False	False	-3.67672	0.00033172	0.00446516	-2.24986	2.26827e-05	0.000392418	-1.19197	0.307006	1	1.371	0.106567	0.993472	no
Spruce_00428	BT111130	WS01035_H04	NA	NA	NULL	NULL	NULL	NULL	NULL	NULL	NULL	NULL	False	True	False	False	1.34403	0.0717119	0.312091	1.56716	0.00360545	0.023091	1.17577	0.268327	1	1.37096	0.0284908	0.565678	no
Spruce_24046	BT104304	GQ04004_L23	GQ02808_M04	GQ02808_M04.1	PF02201	SWIB/MDM2 domain	UG|Pta|gb|DN446947	Transcribed locus, weakly similar to NP_195155.1 SWIB complex BAF60b domain-containing protein [Arabidopsis thaliana]	XP_002313162	predicted protein	AT4G34290	SWIB complex BAF60b domain-containing protein	True	False	False	False	-2.73512	0.00377562	0.0309049	-1.53363	0.0579122	0.23307	-1.30106	0.388682	1	1.37075	0.0385743	0.64212	no
Spruce_06696	BT104681	GQ02813_H14	GQ02813_H14	GQ02813_H14.1	PF01423	LSM domain	UG|Pta|gb|DN631113	Transcribed locus, moderately similar to NP_001056510.1 Os05g0594900 [Oryza sativa (japonica cultivar-group)]	XP_002299990	predicted protein	AT1G65700	small nuclear ribonucleoprotein, putative / snRNP, putative / Sm protein, putative	True	True	False	False	-2.09551	0.00372054	0.030524	-1.94234	0.000504462	0.00454468	1.27021	0.203175	1	1.37038	0.0453899	0.684982	no
Spruce_06614	BT112779	GQ03320_N21	GQ03320_N21	GQ03320_N21.1	PF00538	linker histone H1 and H5 family	UG|Pta|gb|DR059927	Transcribed locus, weakly similar to NP_001105227.1 single myb histone4 [Zea mays]	XP_002330511	single myb histone	AT1G72740	DNA-binding family protein / histone H1/H5 family protein	True	True	False	False	-2.26516	7.82013e-06	0.000260758	-2.07358	0.000234661	0.00246743	1.25409	0.0419016	1	1.36996	0.0178003	0.453746	no
Spruce_09166	GQ0033_G12	GQ0033_G12	GQ0033_G12	GQ0033_G12.1	PF00125	Core histone H2A/H2B/H3/H4	UG|Pta|gb|CV138150	Transcribed locus, moderately similar to NP_190189.1 HTB11; DNA binding [Arabidopsis thaliana]	XP_002316408	histone H2	AT3G45980	HTB9; DNA binding	True	True	False	False	-5.88306	8.96131e-06	0.000285186	-3.60967	2.87371e-08	3.24114e-06	-1.18982	0.335342	1	1.36979	0.00528767	0.252927	no
Spruce_06948	BT105711	GQ02826_N06	GQ02826_N06	GQ02826_N06.1	PF01151	GNS1/SUR4 family	UG|Pta|gb|CN785440	Transcribed locus, weakly similar to XP_001780388.1 predicted protein [Physcomitrella patens subsp. patens]	XP_002303158	predicted protein	AT3G06460	GNS1/SUR4 membrane family protein	True	True	False	False	-2.12665	9.30348e-05	0.00168593	-1.85675	9.98952e-05	0.00125284	1.19591	0.134029	1	1.36975	0.00562394	0.259363	no
Spruce_01260	BT112138	GQ03310_K10	GQ03310_K10	GQ03310_K10.2	PF05577	Serine carboxypeptidase S28	UG|Pta|gb|DR014878	Transcribed locus, weakly similar to NP_201377.2 serine carboxypeptidase S28 family protein [Arabidopsis thaliana]	XP_002310325	predicted protein	AT5G65760	serine carboxypeptidase S28 family protein	False	True	False	False	-1.3113	0.0964519	0.390803	-1.463	0.00910485	0.0497393	1.52817	0.0116687	0.836698	1.36971	0.0381235	0.64114	no
Spruce_05782	WS00748_P14	WS00748_P14	WS00748_P14	WS00748_P14.1	NULL	NULL	NULL	NULL	NULL	NULL	NULL	NULL	True	True	False	False	1.53803	0.000184458	0.00286435	2.10658	3.53032e-07	1.78425e-05	1			1.36966	0.00507484	0.249047	no
Spruce_09015	BT100840	GQ03321_P02	GQ0046_O12	GQ0046_O12.2	PF00176	SNF2 family N-terminal domain	UG|Pta|gb|DR023383	Transcribed locus, weakly similar to XP_001690293.1 predicted protein [Chlamydomonas reinhardtii]	XP_002310223	chromatin remodeling complex subunit	AT5G66750	CHR1 (CHROMATIN REMODELING 1); ATPase/ helicase	True	True	False	False	-3.80512	0.000221673	0.00330188	-2.98966	0.000117532	0.00142671	1.07529	0.70147	1	1.36859	0.135655	1	no
Spruce_31593	BT115405	GQ03615_O05	GQ03615_O05	GQ03615_O05.1	NULL	NULL	UG|Pta|gb|DT635357	Transcribed locus	NULL	NULL	NULL	NULL	True	True	False	True	-3.41743	1.18583e-05	0.00034938	-4.34184	1.60597e-09	5.32188e-07	1.73848	0.003211	0.471299	1.36834	1.45981e-05	0.00989882	no
Spruce_27025	BT105057	WS01024_M22	NA	NA	NULL	NULL	UG|Pta|gb|DR093362	Transcribed locus, weakly similar to NP_001062327.1 Os08g0530500 [Oryza sativa (japonica cultivar-group)]	XP_002318724	predicted protein	AT2G27110	FRS3 (FAR1-related sequence 3); zinc ion binding	True	False	False	False	-1.50868	0.00266236	0.0233058	-1.37795	0.0103631	0.0555278	1.24905	0.0676933	1	1.36755	0.0065365	0.28321	no
Spruce_09388	BT101932	GQ0133_J21	GQ0133_J21	GQ0133_J21.1	PF05641	Agenet domain	UG|Pta|gb|DT635044	Transcribed locus	XP_002302785	predicted protein	AT1G06340	agenet domain-containing protein	True	True	False	False	3.09169	0.000125789	0.00213257	4.22733	7.15973e-07	2.98185e-05	1			1.36732	0.145684	1	no
Spruce_31377	WS03227_F20	WS03718_N01	NA	NA	NULL	NULL	NULL	NULL	NULL	NULL	NULL	NULL	True	False	False	False	1.69104	0.00522796	0.0401355	2.13295	0.0185707	0.0908996	1.08374	0.700814	1	1.36695	0.176712	1	no
Spruce_26803	BT116995	GQ03810_O10	GQ03810_O10	GQ03810_O10.1	PF05641	Agenet domain	UG|Pta|gb|CO364081	Transcribed locus, weakly similar to NP_001060234.1 Os07g0607300 [Oryza sativa (japonica cultivar-group)]	XP_002308808	predicted protein	AT5G55600	agenet domain-containing protein / bromo-adjacent homology (BAH) domain-containing protein	True	False	False	False	-1.74196	0.00339231	0.0283891	-1.29264	0.0260317	0.12045	1.01421	0.912219	1	1.36675	0.0203458	0.481233	no
Spruce_30726	BT113788	GQ03501_G03	GQ03501_G03	GQ03501_G03.1	NULL	NULL	UG|Pta|gb|CV147190	Transcribed locus, weakly similar to NP_192197.2 unknown protein [Arabidopsis thaliana]	XP_002321060	predicted protein	AT1G03290	unknown protein	False	True	False	False	1.91097	0.00710205	0.0511857	2.82244	0.000494084	0.00446244	-1.08092	0.632311	1	1.3664	0.166606	1	no
Spruce_27239	WS0084_F20	WS0084_F20	WS0084_F20	WS0084_F20.1	NULL	NULL	UG|Pta|gb|DR078872	Transcribed locus, weakly similar to NP_001077727.1 EMB1303 (EMBRYO DEFECTIVE 1303) [Arabidopsis thaliana]	NULL	NULL	NULL	NULL	True	False	False	False	-1.55425	0.00249206	0.022104	-1.04866	0.66701	1	-1.08477	0.522088	1	1.36631	0.00553436	0.257564	no
Spruce_23671	BT115587	GQ03702_B07	GQ03702_B07	GQ03702_B07.1	PF00149	Calcineurin-like phosphoesterase	UG|Pta|gb|DR014604	Transcribed locus, weakly similar to NP_001049500.1 Os03g0238600 [Oryza sativa (japonica cultivar-group)]	XP_002329741	predicted protein	AT1G14700	PAP3 (PURPLE ACID PHOSPHATASE 3); acid phosphatase/ protein serine/threonine phosphatase	True	True	False	False	2.80429	5.39875e-05	0.00110253	3.29554	6.35056e-10	2.96125e-07	1.16261	0.0699037	1	1.36627	0.0284182	0.565112	no
Spruce_18384	BT102355	GQ0182_E03	GQ0182_E03	GQ0182_E03.1	NULL	NULL	UG|Pta|gb|CX649631	Transcribed locus	NULL	NULL	NULL	NULL	True	True	False	False	1.83623	0.000280175	0.00393126	2.50874	3.01834e-06	8.47797e-05	1			1.36624	0.0400936	0.649458	no
Spruce_30272	BT110858	WS01032_M19	NA	NA	PF00203	Ribosomal protein S19	UG|Pta|gb|DR050828	Transcribed locus, strongly similar to NP_196513.1 40S ribosomal protein S15 (RPS15D) [Arabidopsis thaliana]	XP_002314652	predicted protein	AT5G09510	40S ribosomal protein S15 (RPS15D)	False	True	False	False	-1.21619	0.122864	0.47173	1.42448	0.00226809	0.0156148	-1.26834	0.0566105	1	1.36591	0.00805127	0.313066	no
Spruce_00252	BT105775	GQ02828_E18	GQ02828_E18	GQ02828_E18.4	PF00206	Lyase	UG|Pta|gb|DT632558	Transcribed locus, moderately similar to NP_196653.1 argininosuccinate lyase, putative / arginosuccinase, putative [Arabidopsis thaliana]	XP_002302345	predicted protein	AT5G10920	argininosuccinate lyase, putative / arginosuccinase, putative	True	True	False	False	-2.15304	0.000467732	0.00583649	-1.92072	0.000891798	0.00723705	1.2175	0.227615	1	1.36476	0.0208398	0.484534	no
Spruce_09413	BT109830	WS01040_J11	NA	NA	PF00646	F-box domain	UG|Pta|gb|CV033907	Transcribed locus, moderately similar to XP_001761459.1 predicted protein [Physcomitrella patens subsp. patens]	XP_002305042	f-box family protein	AT5G46170	F-box family protein	True	True	False	False	-2.30591	3.52293e-05	0.000802559	-1.98545	0.00409838	0.02568	1.17497	0.101908	1	1.36462	0.122664	1	no
Spruce_12662	BT114759	GQ03212_J21	GQ03601_K22	GQ03601_K22.1	PF02786	Carbamoyl-phosphate synthase L chain, ATP binding domain	UG|Pta|gb|DT636499	Transcribed locus	XP_002314458	predicted protein	AT1G29900	CARB (CARBAMOYL PHOSPHATE SYNTHETASE B); ATP binding / carbamoyl-phosphate synthase/ catalytic	False	True	False	False	-1.45805	0.012589	0.080084	-1.37335	0.00314738	0.0205838	1.28491	0.057609	1	1.36415	0.00566296	0.260338	no
Spruce_13675	BT102829	GQ03207_J19	GQ0201_F04	GQ0201_F04.1	NULL	NULL	UG|Pta|gb|DR117518	Transcribed locus	NULL	NULL	NULL	NULL	True	True	False	False	4.51165	5.87668e-09	2.14659e-06	5.35837	1.56462e-06	5.22325e-05	1.14841	0.141323	1	1.36393	0.0318577	0.596178	no
Spruce_06386	BT117745	GQ03909_O08	GQ03909_O08	GQ03909_O08.1	PF00561	alpha/beta hydrolase fold	UG|Pta|gb|DR014728	Transcribed locus, weakly similar to NP_001065997.1 Os12g0117100 [Oryza sativa (japonica cultivar-group)]	XP_002329236	predicted protein	AT3G10870	MES17 (METHYL ESTERASE 17); hydrolase/ hydrolase, acting on ester bonds / methyl indole-3-acetate esterase	True	True	False	False	2.2177	0.00119231	0.0122485	3.17136	5.09108e-06	0.000125871	-1.04913	0.172544	1	1.36305	0.146062	1	no
Spruce_23408	BT115366	WS0375_K06	NA	NA	NULL	NULL	UG|Pta|gb|DR163799	Transcribed locus, weakly similar to NP_181804.1 unknown protein [Arabidopsis thaliana]	XP_002316812	predicted protein	AT2G42760	unknown protein	False	True	False	False	1.01115	0.95034	1	1.71089	0.000613283	0.00531358	-1.24153	0.131164	1	1.36285	0.0752393	0.857396	no
Spruce_12629	BT115251	GQ03612_J20	GQ03612_J20	GQ03612_J20.1	PF01612	3'-5' exonuclease	UG|Pta|gb|DN449423	Transcribed locus, weakly similar to XP_001771253.1 predicted protein [Physcomitrella patens subsp. patens]	XP_002323207	predicted protein	AT4G13870	WRNEXO (WERNER SYNDROME-LIKE EXONUCLEASE); 3'-5' exonuclease/ nucleic acid binding / protein binding	True	False	False	False	-1.56716	0.000537007	0.00651626	-1.20304	0.0376604	0.163699	1.046	0.588356	1	1.36258	0.00344197	0.202635	no
Spruce_19230	BT103536	GQ03310_L02	GQ00410_P24	GQ00410_P24.1	PF00234	Protease inhibitor/seed storage/LTP family	UG|Pta|gb|DN446089	Transcribed locus, weakly similar to NP_001058178.1 Os06g0643500 [Oryza sativa (japonica cultivar-group)]	XP_002308060	predicted protein	AT1G62500	protease inhibitor/seed storage/lipid transfer protein (LTP) family protein	False	True	False	False	1.51002	0.0291963	0.156327	1.77688	4.12587e-05	0.000630332	1.15762	0.220894	1	1.36221	0.0456448	0.686894	no
Spruce_23685	BT103473	GQ0254_I15	GQ0254_I15	GQ0254_I15.1	NULL	NULL	NULL	NULL	NULL	NULL	NULL	NULL	True	False	False	False	1.39447	0.00679991	0.0493846	1.54649	0.123067	0.434521	1.22823	0.244078	1	1.36213	0.186277	1	no
Spruce_22692	BT111272	GQ03235_E10	GQ03235_E10	GQ03235_E10.1	PF08544	GHMP kinases C terminal	NULL	NULL	XP_002332102	predicted protein	AT4G16130	ARA1 (ARABINOSE KINASE); ATP binding / L-arabinokinase/ galactokinase	False	True	False	False	1.0307	0.227573	0.726426	1.4038	0.00169578	0.0123045	1			1.36199	0.0038486	0.215147	no
Spruce_18476	GQ01816_B12	GQ01816_B12	GQ01816_B12	GQ01816_B12.1	NULL	NULL	UG|Pta|gb|DR685292	Transcribed locus, weakly similar to NP_192770.2 isoleucyl-tRNA synthetase, putative / isoleucine--tRNA ligase, putative [Arabidopsis thaliana]	XP_002309817	predicted protein	AT4G10320	isoleucyl-tRNA synthetase, putative / isoleucine--tRNA ligase, putative	False	True	False	False	1.39262	0.0136209	0.0852765	1.8963	0.00299173	0.0197548	1			1.36168	0.133899	1	no
Spruce_12860	BT116823	GQ03807_F19	GQ03807_F19	GQ03807_F19.1	NULL	NULL	UG|Pta|gb|DR164383	Transcribed locus, moderately similar to NP_196968.2 protein kinase family protein [Arabidopsis thaliana]	XP_002301334	predicted protein	AT3G05840	ATSK12; protein kinase/ protein serine/threonine kinase	False	True	False	False	1.13141	0.0208347	0.1194	1.54042	0.000202381	0.00219109	1			1.36151	0.00475378	0.240956	no
Spruce_18415	BT106477	GQ03002_I23	GQ03002_I23	GQ03002_I23.1	PF00005	ABC transporter	UG|Pta|gb|CF475718	Transcribed locus, weakly similar to XP_323457.1 hypothetical protein ( (AF238229) MDR-like ABC transporter [Botryotinia fuckeliana] ) [Neurospora crassa OR74A]	XP_002323866	multidrug/pheromone exporter, MDR family, ABC transporter family	AT3G28345	ABC transporter family protein	False	True	False	False	1			1.36047	0.00715144	0.0408378	1			1.36047	0.00715144	0.293207	no
Spruce_02383	BT104530	GQ02811_I12	GQ02811_I12	GQ02811_I12.1	PF00304	Gamma-thionin family	UG|Pta|gb|CX651532	Transcribed locus	NULL	NULL	NULL	NULL	True	False	False	False	3.25259	0.000759857	0.00852525	1.94895	0.0195001	0.094656	2.26939	0.00288004	0.461862	1.35981	0.262812	1	no
Spruce_08962	BT104659	GQ02813_C06	GQ02813_C06	GQ02813_C06.1	NULL	NULL	NULL	NULL	NULL	NULL	NULL	NULL	True	True	False	False	1.90716	3.98888e-05	0.000875257	2.59313	5.83274e-06	0.000140125	1			1.35968	0.0343946	0.615923	no
Spruce_02306	BT103200	GQ04105_A09	GQ0208_E19	GQ0208_E19.1	PF03171	2OG-Fe(II) oxygenase superfamily	UG|Pta|gb|DR015494	Transcribed locus, weakly similar to NP_194065.3 oxidoreductase, 2OG-Fe(II) oxygenase family protein [Arabidopsis thaliana]	XP_002304499	2-oxoglutarate-dependent dioxygenase	AT4G23340	oxidoreductase, 2OG-Fe(II) oxygenase family protein	True	True	False	False	6.32914	3.60575e-06	0.000146713	8.60505	3.39318e-10	2.01279e-07	1			1.35959	0.116983	1	no
Spruce_12635	BT116015	WS0277_C16	NA	NA	PF08240	Alcohol dehydrogenase GroES-like domain	UG|Pta|gb|CV133954	Transcribed locus, weakly similar to XP_001784490.1 predicted protein [Physcomitrella patens subsp. patens]	XP_002323668	predicted protein	AT1G23740	oxidoreductase, zinc-binding dehydrogenase family protein	False	True	False	False	2.08911	0.0133302	0.0838523	2.66199	0.00251261	0.0169829	1.06696	0.740107	1	1.35955	0.278379	1	no
Spruce_25937	BT105563	GQ02824_H07	GQ02824_H07	GQ02824_H07.1	PF00885	6,7-dimethyl-8-ribityllumazine synthase	UG|Pta|gb|DR180175	Transcribed locus, moderately similar to NP_001053206.1 Os04g0497400 [Oryza sativa (japonica cultivar-group)]	XP_002331646	predicted protein	AT2G44050	COS1 (COI1 SUPPRESSOR1); 6,7-dimethyl-8-ribityllumazine synthase	False	True	False	False	1.17924	0.272843	0.829322	1.50921	0.00621208	0.0364113	1.06103	0.607627	1	1.35792	0.0615007	0.788858	no
Spruce_00419	BT107645	GQ03110_O18	GQ03110_O18	GQ03110_O18.1	PF04525	Protein of unknown function (DUF567)	UG|Pta|gb|DR160663	Transcribed locus, weakly similar to NP_850751.1 unknown protein [Arabidopsis thaliana]	XP_002323651	predicted protein	AT5G01750	unknown protein	True	False	False	False	1.5992	0.00439894	0.0348189	1.20708	0.18135	0.586333	1.79898	0.00297377	0.466288	1.35788	0.0207918	0.484366	no
Spruce_30009	BT107667	GQ03111_D16	GQ03111_D16	GQ03111_D16.2	PF00956	Nucleosome assembly protein (NAP)	UG|Pta|gb|CO166895	Transcribed locus, moderately similar to XP_001752143.1 nucleosome assembly protein family [Physcomitrella patens subsp. patens]	XP_002323845	nucleosome/chromatin assembly factor group	AT1G18800	NRP2 (NAP1-RELATED PROTEIN 2); DNA binding / chromatin binding / histone binding	False	True	False	False	-1.73682	0.00725384	0.0519437	-1.7878	0.000191913	0.00209539	1.39761	0.0550172	1	1.35776	0.014401	0.408064	no
Spruce_15278	BT101763	GQ01312_K09	GQ01312_K09	GQ01312_K09.1	PF03061	Thioesterase superfamily	UG|Pta|gb|CO364738	Transcribed locus, weakly similar to NP_001050954.1 Os03g0691400 [Oryza sativa (japonica cultivar-group)]	XP_002315475	predicted protein	AT5G48950	thioesterase family protein	True	True	False	False	2.08112	0.000411992	0.0053036	2.82413	1.64882e-06	5.45265e-05	1			1.35702	0.0790963	0.876413	no
Spruce_17983	BT110430	GQ03221_K02	GQ03221_K02	GQ03221_K02.1	NULL	NULL	UG|Pta|gb|CO362579	Transcribed locus, weakly similar to NP_172277.2 SIT4 phosphatase-associated family protein [Arabidopsis thaliana]	XP_002314265	predicted protein	AT1G30470	SIT4 phosphatase-associated family protein	False	True	False	False	1.4506	0.0193058	0.112503	1.57955	0.00014834	0.00171354	1.24592	0.0496961	1	1.35667	0.0228655	0.509349	no
Spruce_26351	BT112003	WS02712_J19	NA	NA	PF00504	Chlorophyll A-B binding protein	UG|Pta|gb|CO361107	Transcribed locus, moderately similar to NP_192772.1 LHCB5 (LIGHT HARVESTING COMPLEX OF PHOTOSYSTEM II 5); chlorophyll binding [Arabidopsis thaliana]	XP_002329192	light-harvesting complex II protein Lhcb5	AT4G10340	LHCB5 (LIGHT HARVESTING COMPLEX OF PHOTOSYSTEM II 5); chlorophyll binding	False	True	False	False	1.10244	0.563767	1	2.03467	1.01216e-05	0.000212924	-1.36112	0.0638283	1	1.35595	0.0195922	0.474703	no
Spruce_27298	BT113856	GQ03503_C03	GQ03503_C03	GQ03503_C03.1	NULL	NULL	UG|Pta|gb|DR743685	Transcribed locus, weakly similar to NP_001052174.1 Os04g0179200 [Oryza sativa (japonica cultivar-group)]	XP_002321040	predicted protein	AT3G29250	oxidoreductase	False	True	False	False	1.15669	0.0291638	0.15624	1.56772	0.0021072	0.0147216	1			1.35535	0.0292744	0.573778	no
Spruce_18539	WS03218_H16	WS03218_H16	WS03218_H16	WS03218_H16.1	NULL	NULL	NULL	NULL	NULL	NULL	NULL	NULL	False	True	False	False	1.25747	0.0206759	0.118704	1.75417	0.000568112	0.00499901	-1.02927	0.659136	1	1.35532	0.0275731	0.556087	no
Spruce_14488	BT109183	GQ03205_J17	GQ03205_J17	GQ03205_J17.1	NULL	NULL	UG|Pta|gb|CX712289	Transcribed locus, weakly similar to NP_001078177.1 oxidoreductase, 2OG-Fe(II) oxygenase family protein [Arabidopsis thaliana]	XP_002312420	predicted protein	AT3G18210	oxidoreductase, 2OG-Fe(II) oxygenase family protein	True	True	False	False	-2.71497	0.00160719	0.015514	-2.20392	0.000702649	0.00594641	1.1	0.591738	1	1.35507	0.160803	1	no
Spruce_04788	BT106008	GQ02901_E18	GQ02901_E18	GQ02901_E18.1	PF01230	HIT domain	UG|Pta|gb|DR691934	Transcribed locus	XP_002303075	predicted protein	AT5G48545	histidine triad family protein / HIT family protein	False	True	False	False	1.01851	0.141918	0.524407	1.37979	0.00150298	0.0111318	1			1.35472	0.00231339	0.164154	no
Spruce_19113	BT113232	GQ03402_C01	GQ03402_C01	GQ03402_C01.1	PF01241	Photosystem I psaG / psaK	UG|Pta|gb|CO370550	Transcribed locus, moderately similar to NP_175963.1 PSAG [Arabidopsis thaliana]	XP_002299080	hypothetical protein POPTRDRAFT_550669	AT1G55670	PSAG (PHOTOSYSTEM I SUBUNIT G)	False	True	False	False	1.0691	0.6872	1	1.59086	0.00206741	0.0145003	-1.09859	0.461129	1	1.3545	0.0728757	0.850688	no
Spruce_31985	BT116844	WS0365_G06	NA	NA	PF04937	Protein of unknown function (DUF 659)	UG|Pta|gb|DR388189	Transcribed locus, weakly similar to NP_193238.2 unknown protein [Arabidopsis thaliana]	XP_002329897	predicted protein	AT1G79740	DNA binding / protein dimerization	False	True	False	False	1.9081	0.0284631	0.153407	1.85793	0.000598174	0.005215	1.39095	0.219617	1	1.35437	0.0166693	0.437742	no
Spruce_12728	BT112050	GQ03309_D19	GQ03309_D19	GQ03309_D19.1	PF00106	short chain dehydrogenase	UG|Pta|gb|DR094889	Transcribed locus, weakly similar to NP_192880.1 short-chain dehydrogenase/reductase (SDR) family protein [Arabidopsis thaliana]	XP_002309049	predicted protein	AT5G02540	short-chain dehydrogenase/reductase (SDR) family protein	True	True	False	False	-3.1404	5.51033e-06	0.000202196	-2.94753	1.76182e-05	0.000323241	1.27084	0.0196257	0.981101	1.35399	0.0597029	0.779408	no
Spruce_05476	BT115393	GQ03615_J11	GQ03615_J11	GQ03615_J11.1	PF00134	Cyclin, N-terminal domain	UG|Pta|gb|DT634688	Transcribed locus, weakly similar to XP_001780090.1 predicted protein [Physcomitrella patens subsp. patens]	XP_002298451	predicted protein	AT5G06150	CYC1BAT; cyclin-dependent protein kinase regulator	True	True	False	False	-6.72709	1.75569e-06	8.77681e-05	-4.59236	0.000142575	0.00166168	-1.08208	0.674524	1	1.35373	0.177364	1	no
Spruce_15943	BT116530	WS01015_P23	NA	NA	NULL	NULL	UG|Pta|gb|CN785413	Transcribed locus	NULL	NULL	NULL	NULL	True	True	False	False	4.84618	1.42851e-05	0.000398248	6.55881	8.91549e-06	0.000193113	1			1.3534	0.267568	1	no
Spruce_09664	BT119208	GQ04102_L08	GQ04102_L08	GQ04102_L08.1	PF08240	Alcohol dehydrogenase GroES-like domain	UG|Pta|gb|CO366954	Transcribed locus, weakly similar to NP_001052290.1 Os04g0229100 [Oryza sativa (japonica cultivar-group)]	XP_002322761	cinnamyl alcohol dehydrogenase-like protein	AT4G39330	CAD9 (CINNAMYL ALCOHOL DEHYDROGENASE 9); binding / catalytic/ oxidoreductase/ zinc ion binding	True	True	False	False	1.33245	0.00178218	0.0168539	1.80278	2.96496e-05	0.000489968	1			1.35298	0.0121533	0.380385	no
Spruce_19868	BT115187	GQ03611_A04	GQ03611_A04	GQ03611_A04.1	PF03018	Dirigent-like protein	UG|Pta|gb|DR095017	Transcribed locus, weakly similar to NP_176598.1 disease resistance-responsive family protein / dirigent family protein [Arabidopsis thaliana]	XP_002304534	predicted protein	AT1G64160	disease resistance-responsive family protein / dirigent family protein	False	True	False	False	1.33246	0.0434025	0.212815	1.80228	8.48467e-05	0.0011023	1			1.35259	0.0699742	0.835892	no
Spruce_10270	BT115949	GQ02816_C09	GQ03232_F07	GQ03232_F07.1	PF00069	Protein kinase domain	UG|Pta|gb|DR078880	Transcribed locus, weakly similar to NP_001105820.1 putative protein kinase [Zea mays]	XP_002317405	predicted protein	AT3G47090	leucine-rich repeat transmembrane protein kinase, putative	True	True	False	False	1.45127	0.000475422	0.00590378	1.96251	3.21251e-05	0.000519693	1			1.35227	0.0199878	0.477331	no
Spruce_10291	BT105578	GQ02824_K22	GQ02824_K22	GQ02824_K22.1	NULL	NULL	UG|Pta|gb|CX645630	Transcribed locus, moderately similar to NP_001107634.1 early drought induced protein [Zea mays]	XP_002329990	stress-induced hydrophobic peptide	AT3G05890	RCI2B (RARE-COLD-INDUCIBLE 2B)	True	True	False	False	1.75309	0.00539698	0.0411286	2.37045	0.00117212	0.00905035	1			1.35216	0.226043	1	no
Spruce_23704	BT113385	GQ03406_K05	GQ03406_K05	GQ03406_K05.1	PF00071	Ras family	UG|Pta|gb|CO200673	Transcribed locus, strongly similar to NP_200894.1 AtRABA1f (Arabidopsis Rab GTPase homolog A1f); GTP binding [Arabidopsis thaliana]	XP_002300408	predicted protein	AT5G60860	AtRABA1f (Arabidopsis Rab GTPase homolog A1f); GTP binding	True	False	False	False	-1.87049	0.00429515	0.0341318	-1.30262	0.126338	0.443779	-1.06225	0.728522	1	1.35179	0.0713562	0.842642	no
Spruce_18911	BT112264	GQ03312_M08	GQ03312_M08	GQ03312_M08.2	PF00400	WD domain, G-beta repeat	UG|Pta|gb|DR690456	Transcribed locus, weakly similar to NP_001105556.1 MSI type nucleosome/chromatin assembly factor C [Zea mays]	XP_002302832	nucleosome/chromatin assembly factor group	AT5G58230	MSI1 (MULTICOPY SUPRESSOR OF IRA1); protein binding	True	True	False	False	-8.40465	5.9285e-07	4.19748e-05	-5.88593	1.91551e-08	2.59981e-06	-1.05693	0.728431	1	1.35101	0.00327542	0.200331	no
Spruce_10751	BT117218	GQ03815_C17	GQ03815_C17	GQ03815_C17.1	PF00011	Hsp20/alpha crystallin family	UG|Pta|gb|DN453525	Transcribed locus, moderately similar to NP_196763.1 HSP17.6II (17.6 KDA CLASS II HEAT SHOCK PROTEIN) [Arabidopsis thaliana]	XP_002308537	predicted protein	AT5G12020	HSP17.6II (17.6 KDA CLASS II HEAT SHOCK PROTEIN)	False	True	False	False	1.05862	0.0986358	0.397611	1.42997	0.000476902	0.00434265	1			1.35078	0.00267127	0.178886	no
Spruce_07609	BT119594	GQ04107_J07	GQ04107_J07	GQ04107_J07.1	NULL	NULL	NULL	NULL	NULL	NULL	NULL	NULL	False	True	False	False	1			1.35058	0.00542641	0.0325423	1			1.35058	0.00542641	0.255165	no
Spruce_04273	BT107942	GQ03114_N04	GQ03114_N04	GQ03114_N04.1	NULL	NULL	NULL	NULL	NULL	NULL	NULL	NULL	False	True	False	False	1.42401	0.0820996	0.34551	2.06837	0.000605754	0.00526538	-1.07555	0.734723	1	1.35047	0.00537817	0.254891	no
Spruce_06173	BT115620	GQ03702_P24	GQ03702_P24	GQ03702_P24.1	PF02362	B3 DNA binding domain	UG|Pta|gb|DT633565	Transcribed locus, weakly similar to NP_001057046.1 Os06g0194400 [Oryza sativa (japonica cultivar-group)]	XP_002313112	predicted protein	AT3G19184	DNA binding	True	True	False	False	-6.03498	5.8694e-08	9.08702e-06	-4.80955	9.54258e-07	3.68674e-05	1.0755	0.520838	1	1.34953	0.021128	0.487537	no
Spruce_26954	BT102200	GQ0168_I07	GQ0168_I07	GQ0168_I07.1	NULL	NULL	UG|Pta|gb|DR050278	Transcribed locus, weakly similar to NP_191008.1 aspartyl protease family protein [Arabidopsis thaliana]	XP_002302336	predicted protein	AT1G01300	aspartyl protease family protein	True	True	False	False	24.7432	1.19735e-10	1.67337e-07	33.3896	6.92557e-13	7.42052e-09	1			1.34945	0.00961797	0.342749	no
Spruce_23634	BT117372	GQ03818_B04	GQ03818_B04	GQ03818_B04.1	PF04969	CS domain	UG|Pta|gb|DR690031	Transcribed locus, moderately similar to NP_200682.1 nuclear movement family protein [Arabidopsis thaliana]	XP_002299811	predicted protein	AT5G58740	nuclear movement family protein	False	True	False	False	-1.1464	0.466654	1	1.28657	0.00293845	0.0194629	-1.09303	0.597743	1	1.34938	0.0145586	0.410031	no
Spruce_14224	BT106247	GQ02905_N16	GQ02905_N16	GQ02905_N16.1	NULL	NULL	NULL	NULL	NULL	NULL	NULL	NULL	True	True	False	False	-2.93927	4.93282e-06	0.000184803	-2.53727	5.8161e-05	0.000822132	1.16451	0.187656	1	1.34901	0.033058	0.605451	no
Spruce_07416	BT101138	WS0291_J02	NA	NA	NULL	NULL	UG|Pta|gb|DT632254	Transcribed locus, weakly similar to NP_190811.1 PAD4 (PHYTOALEXIN DEFICIENT 4); triacylglycerol lipase [Arabidopsis thaliana]	XP_002307051	PAD4	NULL	NULL	True	False	False	False	2.69391	0.000130564	0.00218928	1.89185	0.0325379	0.145062	1.92088	0.010209	0.820392	1.34898	0.190211	1	no
Spruce_01473	BT110975	GQ03230_K04	GQ03230_K04	GQ03230_K04.1	PF02617	ATP-dependent Clp protease adaptor protein ClpS	UG|Pta|gb|CF394026	Transcribed locus, moderately similar to NP_564937.1 unknown protein [Arabidopsis thaliana]	XP_002311446	predicted protein	AT1G68660	FUNCTIONS IN: molecular_function unknown; INVOLVED IN: protein catabolic process; EXPRESSED IN: 23 plant structures; EXPRESSED DURING: 14 growth stages; CONTAINS InterPro DOMAIN/s: Adaptor protein ClpS, core (InterPro:IPR003769), Ribosomal protein L7/L12, C-terminal/adaptor protein ClpS-like (InterPro:IPR014719); Has 513 Blast hits to 513 proteins in 129 species: Archae - 0; Bacteria - 273; Metaz…	True	True	False	False	2.82306	7.84844e-06	0.00026116	3.2931	5.43243e-07	2.42528e-05	1.15638	0.262439	1	1.34892	0.000548238	0.0728205	no
Spruce_13251	BT115978	GQ03709_L23	GQ03709_L23	GQ03709_L23.1	PF00108	Thiolase, N-terminal domain	UG|Pta|gb|CO363989	Transcribed locus, moderately similar to NP_568694.2 ACAT2/EMB1276 (ACETOACETYL-COA THIOLASE 2); acetyl-CoA C-acetyltransferase [Arabidopsis thaliana]	XP_002320528	predicted protein	AT5G47720	acetyl-CoA C-acyltransferase, putative / 3-ketoacyl-CoA thiolase, putative	False	True	False	False	1.1145	0.554885	1	1.46915	0.00289851	0.019252	1.02305	0.777863	1	1.3486	0.13908	1	no
Spruce_13074	BT107932	WS0279_J05	NA	NA	NULL	NULL	UG|Pta|gb|DR093146	Transcribed locus, moderately similar to NP_566527.1 phosphatidic acid phosphatase-related / PAP2-related [Arabidopsis thaliana]	XP_002299689	predicted protein	AT3G15820	phosphatidic acid phosphatase-related / PAP2-related	True	True	False	False	-1.80699	0.00124399	0.0126741	-1.59024	0.00366856	0.0234437	1.18674	0.18968	1	1.34849	0.0334809	0.608069	no
Spruce_19565	BT100703	GQ03009_E20	GQ00411_K20	GQ00411_K20.1	PF00891	O-methyltransferase	UG|Pta|gb|DN464246	Transcribed locus, weakly similar to NP_200227.1 ATOMT1 (O-METHYLTRANSFERASE 1) [Arabidopsis thaliana]	XP_002317838	caffeic acid 3-O-methyltransferase	AT5G54160	ATOMT1 (O-METHYLTRANSFERASE 1); caffeate O-methyltransferase/ myricetin 3'-O-methyltransferase/ quercetin 3-O-methyltransferase	True	True	False	False	1.66902	0.00581644	0.0434496	2.16311	3.71064e-05	0.000581261	1.04018	0.667852	1	1.34811	0.0674404	0.819728	no
Spruce_25652	WS00821_H01	WS00821_H01	WS00821_H01	WS00821_H01.1	NULL	NULL	NULL	NULL	NULL	NULL	NULL	NULL	True	True	False	False	1.57069	0.00530346	0.0405874	1.9535	0.00158204	0.0116431	1.08339	0.581651	1	1.34743	0.041911	0.662588	no
Spruce_17643	BT117333	GQ03817_F17	GQ03817_F17	GQ03817_F17.1	PF03151	Triose-phosphate Transporter family	UG|Pta|gb|DR025380	Transcribed locus, moderately similar to NP_001062805.1 Os09g0297400 [Oryza sativa (japonica cultivar-group)]	XP_002318653	predicted protein	AT5G33320	CUE1 (CAB UNDEREXPRESSED 1); antiporter/ triose-phosphate transmembrane transporter	True	False	False	False	-1.77631	1.49733e-05	0.000414915	-1.22139	0.102663	0.373303	-1.08036	0.491777	1	1.34615	0.0016833	0.13595	no
Spruce_12836	BT100950	GQ00612_B08	GQ00612_B08	GQ00612_B08.1	NULL	NULL	UG|Pta|gb|DR695028	Transcribed locus, moderately similar to XP_001773916.1 predicted protein [Physcomitrella patens subsp. patens]	XP_002317476	predicted protein	AT1G17160	pfkB-type carbohydrate kinase family protein	False	True	False	False	1.31621	0.0663957	0.294214	1.71478	0.000292619	0.00292565	1.03314	0.7521	1	1.346	0.039515	0.644566	no
Spruce_29709	BT106933	GQ03013_N05	GQ03013_N05	GQ03013_N05.1	NULL	NULL	UG|Pta|gb|CO409205	Transcribed locus, weakly similar to XP_001783211.1 predicted protein [Physcomitrella patens subsp. patens]	XP_002300456	predicted protein	AT3G14750	unknown protein	True	False	False	False	-2.45204	0.00510785	0.0393108	-1.68358	0.0131921	0.0682628	-1.08231	0.723914	1	1.34568	0.153597	1	no
Spruce_15872	BT118943	WS01031_D15	NA	NA	NULL	NULL	UG|Pta|gb|CO368008	Transcribed locus, moderately similar to NP_189041.1 HSP60 (Heat shock protein 60); ATP binding / protein binding / unfolded protein binding [Arabidopsis thaliana]	XP_002299295	predicted protein	AT3G23990	HSP60 (HEAT SHOCK PROTEIN 60); ATP binding	True	True	False	False	-4.61973	3.51874e-06	0.000144665	-4.21294	7.32749e-07	3.02356e-05	1.22691	0.065593	1	1.34538	0.0702101	0.836794	no
Spruce_21915	BT111715	GQ03302_J12	GQ03302_J12	GQ03302_J12.3	NULL	NULL	UG|Pta|gb|DT633727	Transcribed locus, weakly similar to XP_001762011.1 predicted protein [Physcomitrella patens subsp. patens]	XP_002316014	predicted protein	AT1G69070	FUNCTIONS IN: molecular_function unknown; INVOLVED IN: biological_process unknown; LOCATED IN: cellular_component unknown; EXPRESSED IN: 23 plant structures; EXPRESSED DURING: 13 growth stages; CONTAINS InterPro DOMAIN/s: Nop14-like protein (InterPro:IPR007276); Has 64668 Blast hits to 30830 proteins in 1152 species: Archae - 207; Bacteria - 18692; Metazoa - 20758; Fungi - 6782; Plants - 2177; Vi…	True	False	False	False	-1.71898	0.00638943	0.0469122	-1.74983	0.0171222	0.0849608	1.36947	0.120427	1	1.34533	0.0917923	0.939074	no
Spruce_00767	BT116104	GQ03711_N24	GQ03711_N24	GQ03711_N24.1	NULL	NULL	UG|Pta|gb|DR016226	Transcribed locus, weakly similar to NP_001062710.1 Os09g0261500 [Oryza sativa (japonica cultivar-group)]	XP_002320531	predicted protein	AT3G13990	unknown protein	False	True	False	False	-2.04405	0.0215374	0.122422	-1.92167	0.002258	0.0155686	1.26459	0.214257	1	1.34512	0.240453	1	no
Spruce_21531	BT110218	GQ03218_F05	GQ03218_F05	GQ03218_F05.1	NULL	NULL	UG|Pta|gb|DR015679	Transcribed locus	NULL	NULL	NULL	NULL	False	True	False	False	1.54855	0.0338369	0.175484	2.17746	0.00018428	0.0020286	-1.04601	0.676634	1	1.34428	0.140478	1	no
Spruce_07970	BT115467	GQ03617_F17	GQ03617_F17	GQ03617_F17.1	PF00366	Ribosomal protein S17	UG|Pta|gb|CN784321	Transcribed locus, moderately similar to NP_001061632.1 Os08g0359600 [Oryza sativa (japonica cultivar-group)]	XP_002331425	predicted protein	AT1G49400	emb1129 (embryo defective 1129); structural constituent of ribosome	True	True	False	False	-2.2255	0.00327413	0.0275435	-1.68165	4.4568e-05	0.000663545	1.01568	0.918374	1	1.34416	0.0700266	0.835892	no
Spruce_05659	BT114610	WS0273_A08	NA	NA	NULL	NULL	UG|Pta|gb|DT625184	Transcribed locus	NULL	NULL	NULL	NULL	True	True	False	False	4.28491	0.00068188	0.00784479	8.26146	8.23581e-08	6.44961e-06	-1.4347	0.0704049	1	1.34386	0.251794	1	no
Spruce_19163	BT113910	GQ03504_D04	GQ03504_D04	GQ03504_D04.1	NULL	NULL	UG|Pta|gb|CX651449	Transcribed locus	NULL	NULL	NULL	NULL	False	True	False	False	2.51306	0.019195	0.111959	3.26413	1.76118e-06	5.73449e-05	1.0346	0.797566	1	1.34381	0.358831	1	no
Spruce_02682	BT104631	GQ02812_N01	GQ02812_N01	GQ02812_N01.1	PF00125	Core histone H2A/H2B/H3/H4	UG|Pta|gb|CF476378	Transcribed locus, strongly similar to NP_524352.1 Histone H4 replacement CG3379-PC, isoform C [Drosophila melanogaster]	XP_002339024	histone H4	AT5G59970	histone H4	True	True	False	False	-2.56274	0.00658315	0.0481039	-2.9102	0.000118229	0.00143194	1.52595	0.144182	1	1.34376	0.0830228	0.898246	no
Spruce_24348	WS0335_G12	WS02919_C12	NA	NA	PF07821	Alpha-amylase C-terminal beta-sheet domain	UG|Pta|gb|CX650084	Transcribed locus, weakly similar to XP_001754460.1 predicted protein [Physcomitrella patens subsp. patens]	XP_002334753	predicted protein	AT4G25000	AMY1 (ALPHA-AMYLASE-LIKE); alpha-amylase	True	True	False	False	4.59587	5.25033e-07	3.81825e-05	6.17572	1.50425e-06	5.11127e-05	1			1.34375	0.13814	1	no
Spruce_14921	WS00821_B23	WS00821_B23	WS00821_B23	WS00821_B23.1	NULL	NULL	NULL	NULL	NULL	NULL	NULL	NULL	False	True	False	False	1.26785	0.0332212	0.173017	1.44555	0.00683756	0.0393812	1.17853	0.0713432	1	1.3437	0.0304985	0.58563	no
Spruce_15429	BT106262	GQ04003_J24	GQ02906_C19	GQ02906_C19.1	PF00241	Cofilin/tropomyosin-type actin-binding protein	UG|Pta|gb|CO370051	Transcribed locus, moderately similar to NP_565719.1 ADF6 (ACTIN DEPOLYMERIZING FACTOR 6); actin binding [Arabidopsis thaliana]	XP_002300779	predicted protein	AT2G31200	ADF6 (ACTIN DEPOLYMERIZING FACTOR 6); actin binding	True	True	False	False	-1.77966	0.00258005	0.0227349	-1.56695	0.000917065	0.00739628	1.18298	0.252598	1	1.34357	0.00782244	0.310387	no
Spruce_02505	GQ03909_N24	WS01039_C10	NA	NA	PF02225	PA domain	UG|Pta|gb|DR386753	Transcribed locus, weakly similar to NP_001031070.1 ATSBT5.2; subtilase [Arabidopsis thaliana]	XP_002300693	predicted protein	AT1G20160	ATSBT5.2; identical protein binding / serine-type endopeptidase	True	True	False	False	11.7216	0.000367348	0.00483738	15.7406	1.54998e-09	5.2562e-07	1			1.34287	0.5104	1	no
Spruce_20602	BT115258	GQ03612_M15	GQ03612_M15	GQ03612_M15.1	NULL	NULL	NULL	NULL	NULL	NULL	NULL	NULL	False	True	False	False	1			1.34253	0.00914174	0.04989	1			1.34253	0.00914174	0.333166	no
Spruce_03634	BT110641	GQ03224_N06	GQ03224_N06	GQ03224_N06.1	PF00833	Ribosomal S17	UG|Pta|gb|CF471101	Transcribed locus, moderately similar to XP_001702348.1 ribosomal protein S17, component of cytosolic 80S ribosome and 40S small subunit [Chlamydomonas reinhardtii]	XP_002335886	predicted protein	AT5G04800	40S ribosomal protein S17 (RPS17D)	True	True	False	False	-2.243	0.00202093	0.0186426	-2.28293	0.000349458	0.00337428	1.3661	0.111332	1	1.34221	0.0785083	0.874033	no
Spruce_24182	BT106234	GQ02905_K13	GQ02905_K13	GQ02905_K13.1	PF00573	Ribosomal protein L4/L1 family	UG|Pta|gb|DR695189	Transcribed locus, moderately similar to NP_001068165.1 Os11g0585700 [Oryza sativa (japonica cultivar-group)]	XP_002331557	predicted protein	AT2G20060	ribosomal protein L4 family protein	True	True	False	False	-2.64001	2.2579e-05	0.000570134	-1.89076	0.00341655	0.022088	-1.0405	0.778193	1	1.34192	0.0585491	0.773531	no
Spruce_00345	BT105750	GQ02827_N07	GQ02827_N07	GQ02827_N07.2	NULL	NULL	UG|Pta|gb|DT632180	Transcribed locus, weakly similar to NP_001030740.1 unknown protein [Arabidopsis thaliana]	XP_002312757	predicted protein	AT4G15640	unknown protein	True	True	False	False	-2.39415	0.00146279	0.0144012	-2.01147	0.000330115	0.0032204	1.12722	0.470671	1	1.34167	0.0860177	0.909225	no
Spruce_29356	BT113089	WS02741_C19	NA	NA	PF06624	Ribosome associated membrane protein RAMP4	UG|Pta|gb|AI919857	Transcribed locus, moderately similar to NP_001066879.1 Os12g0514100 [Oryza sativa (japonica cultivar-group)]	NULL	NULL	NULL	NULL	False	True	False	False	2.0084	0.0517394	0.242224	2.56421	2.33491e-05	0.000402176	1.0506	0.737091	1	1.34134	0.342502	1	no
Spruce_13067	BT112280	GQ03312_O11	GQ03312_O11	GQ03312_O11.1	PF00107	Zinc-binding dehydrogenase	UG|Pta|gb|Z37991	Cinnamyl alcohol dehydrogenase	XP_002313875	cinnamyl alcohol dehydrogenase	AT4G34230	ATCAD5 (CINNAMYL ALCOHOL DEHYDROGENASE 5); cinnamyl-alcohol dehydrogenase	True	True	False	False	7.36113	1.0829e-08	3.10793e-06	8.83671	7.13942e-07	2.98185e-05	1.1168	0.179708	1	1.34067	0.107812	0.998346	no
Spruce_27441	BT102866	GQ03410_I13	GQ0201_O22	GQ0201_O22.1	PF00724	NADH:flavin oxidoreductase / NADH oxidase family	UG|Pta|gb|CX650787	Transcribed locus, moderately similar to NP_177794.1 OPR1 (12-oxophytodienoate reductase 1); 12-oxophytodienoate reductase [Arabidopsis thaliana]	XP_002327289	predicted protein	AT1G76690	OPR2	True	True	False	False	2.06011	7.75126e-07	5.07198e-05	2.76165	1.8088e-08	2.51608e-06	1			1.34054	0.00301732	0.191299	no
Spruce_07762	BT116195	GQ03713_G19	GQ03713_G19	GQ03713_G19.1	NULL	NULL	UG|Pta|gb|DR743015	Transcribed locus	NULL	NULL	NULL	NULL	False	True	False	False	-1.04961	0.743558	1	1.32427	0.000234083	0.00246377	-1.03751	0.796095	1	1.33972	0.00106617	0.104485	no
Spruce_06931	BT111983	GQ03708_F03	GQ03308_H17	GQ03308_H17.1	PF00125	Core histone H2A/H2B/H3/H4	UG|Pta|gb|CO366925	Transcribed locus, moderately similar to NP_195876.1 HTA12; DNA binding [Arabidopsis thaliana]	XP_002308145	histone 2	AT5G02560	HTA12; DNA binding	False	True	False	False	1.32018	0.0275401	0.14946	1.89387	0.000581096	0.00509235	-1.07108	0.506667	1	1.33936	0.0411432	0.655969	no
Spruce_21528	BT105346	GQ02821_C23	GQ02821_C23	GQ02821_C23.1	PF00400	WD domain, G-beta repeat	UG|Pta|gb|DR683868	Transcribed locus, weakly similar to NP_001059502.1 Os07g0435400 [Oryza sativa (japonica cultivar-group)]	XP_002328770	predicted protein	AT2G40360	transducin family protein / WD-40 repeat family protein	True	True	False	False	-2.40836	0.00236831	0.0212289	-2.56632	1.36364e-05	0.00026509	1.42685	0.0371427	1	1.33903	0.131478	1	no
Spruce_31520	BT110346	GQ03220_D22	GQ03220_D22	GQ03220_D22.1	PF00407	Pathogenesis-related protein Bet v I family	UG|Pta|gb|DR090176	Transcribed locus	XP_002304993	predicted protein	NULL	NULL	True	True	False	False	2.96735	3.39458e-05	0.000779952	3.97334	1.33867e-06	4.68228e-05	1			1.33902	0.124393	1	no
Spruce_19511	BT108595	GQ03124_A10	GQ03124_A10	GQ03124_A10.1	NULL	NULL	UG|Pta|gb|CF393807	Transcribed locus, weakly similar to NP_200978.1 ATATH16 (ABC2 homolog 16); ATPase, coupled to transmembrane movement of substances [Arabidopsis thaliana]	XP_002318606	ABC transporter family, cholesterol/phospholipid flippase	AT3G47740	ATATH2; ATPase, coupled to transmembrane movement of substances / transporter	True	True	False	False	1.85518	4.42851e-06	0.000171276	2.19924	0.000111042	0.00135975	1.12871	0.297485	1	1.33804	0.00178625	0.14177	no
Spruce_25477	BT111979	GQ03308_H07	GQ03308_H07	GQ03308_H07.1	PF01641	SelR domain	UG|Pta|gb|DR016350	Transcribed locus, strongly similar to NP_001050156.1 Os03g0360700 [Oryza sativa (japonica cultivar-group)]	XP_002300306	methionine sulfoxide reductase type	AT4G21860	MSRB2 (methionine sulfoxide reductase B 2); peptide-methionine-(S)-S-oxide reductase	False	True	False	False	1.38432	0.0392274	0.196866	1.76526	0.00339079	0.0219575	1.04908	0.718838	1	1.33776	0.0740571	0.851638	no
Spruce_17923	BT114676	GQ03126_I10	GQ03324_F20	GQ03324_F20.1	NULL	NULL	NULL	NULL	NULL	NULL	NULL	NULL	True	True	False	False	2.12193	0.00137463	0.0137267	2.17986	0.000373985	0.00356718	1.30155	0.204885	1	1.33708	0.00520516	0.250992	no
Spruce_22832	BT106065	WS02743_A19	NA	NA	PF08927	Domain of unknown function (DUF1909)	UG|Pta|gb|BQ655915	Transcribed locus, moderately similar to NP_565547.1 unknown protein [Arabidopsis thaliana]	XP_002298765	predicted protein	AT2G23090	unknown protein	False	True	False	False	2.19429	0.0403159	0.201198	2.34967	0.00110124	0.00860164	1.24746	0.354766	1	1.3358	0.342502	1	no
Spruce_11294	BT113302	GQ03404_E15	GQ03404_E15	GQ03404_E15.1	PF00249	Myb-like DNA-binding domain	UG|Pta|gb|DT626905	Transcribed locus, moderately similar to XP_001754431.1 predicted protein [Physcomitrella patens subsp. patens]	XP_002306366	predicted protein	AT1G49010	myb family transcription factor	False	True	False	False	1.56413	0.0969537	0.392158	1.91192	0.000247072	0.00257019	1.09264	0.722553	1	1.33559	0.0174341	0.446535	no
Spruce_29013	BT107542	GQ03108_O08	GQ03108_O08	GQ03108_O08.1	NULL	NULL	UG|Pta|gb|DR071764	Transcribed locus	NULL	NULL	NULL	NULL	True	True	False	False	-1.66341	0.000856481	0.0094327	-1.40928	0.00534605	0.0321804	1.13139	0.346271	1	1.33541	0.00052842	0.0710691	no
Spruce_06047	BT115165	WS0271_E22	NA	NA	NULL	NULL	NULL	NULL	NULL	NULL	NULL	NULL	True	True	False	False	1.83072	4.90554e-05	0.00102554	2.30375	0.000914493	0.0073853	1.06107	0.0924714	1	1.33524	0.142378	1	no
Spruce_15326	WS02746_J04	WS02746_J04	NA	NA	NULL	NULL	NULL	NULL	NULL	NULL	NULL	NULL	True	True	False	False	6.91146	0.000236907	0.00345201	9.2283	2.30451e-08	2.87079e-06	1			1.33522	0.39905	1	no
Spruce_28220	BT106237	GQ02905_L08	GQ02905_L08	GQ02905_L08.1	PF00319	SRF-type transcription factor (DNA-binding and dimerisation domain)	UG|Pta|gb|CV035883	Transcribed locus, weakly similar to XP_001776709.1 MIKCC MADS-domain protein PPMC6 [Physcomitrella patens subsp. patens]	XP_002318140	predicted protein	AT5G60910	AGL8 (agamous-like 8); transcription factor	True	True	False	False	1.49858	0.000486515	0.00600973	2.04219	2.84363e-06	8.10334e-05	-1.02065	0.141791	1	1.33519	0.015077	0.414218	no
Spruce_02000	BT109703	GQ03211_K12	GQ03211_K12	GQ03211_K12.4	NULL	NULL	UG|Pta|gb|DN445434	Transcribed locus, weakly similar to XP_001756157.1 predicted protein [Physcomitrella patens subsp. patens]	XP_002315471	predicted protein	AT2G44640	FUNCTIONS IN: molecular_function unknown; INVOLVED IN: biological_process unknown; LOCATED IN: mitochondrion, chloroplast, plasma membrane, plastid, chloroplast envelope; EXPRESSED IN: 23 plant structures; EXPRESSED DURING: 13 growth stages; BEST Arabidopsis thaliana protein match is: PDE320 (PIGMENT DEFECTIVE 320) (TAIR:AT3G06960.1); Has 25 Blast hits to 24 proteins in 8 species: Archae - 0; Bac…	True	True	False	False	-2.95859	1.77842e-05	0.000475191	-2.345	2.15657e-05	0.000379424	1.05782	0.661184	1	1.3346	0.0138095	0.400263	no
Spruce_07779	BT100542	WS03717_H06	NA	NA	PF00560	Leucine Rich Repeat	UG|Pta|gb|CO199749	Transcribed locus, weakly similar to NP_683486.1 leucine-rich repeat family protein [Arabidopsis thaliana]	XP_002328446	tir-nbs-lrr resistance protein	AT1G69545	leucine-rich repeat family protein	False	True	False	False	-1.27242	0.362656	0.904641	-2.15212	0.000836413	0.00687261	2.25581	0.0116517	0.836698	1.33373	0.0856386	0.907668	no
Spruce_20407	BT105928	GQ02830_D16	GQ02830_D16	GQ02830_D16.1	NULL	NULL	UG|Pta|gb|CO410142	Transcribed locus	NULL	NULL	NULL	NULL	True	True	False	False	-4.45216	6.78742e-05	0.00132307	-3.16158	0.000165185	0.00186174	-1.05611	0.720426	1	1.33339	0.225233	1	no
Spruce_17746	BT105902	GQ02829_O09	GQ02829_O09	GQ02829_O09.1	PF08162	NUC189 domain	NULL	NULL	XP_002304157	predicted protein	AT1G15420	unknown protein	True	True	False	False	-2.42247	4.69102e-05	0.000989294	-2.48398	9.48137e-06	0.000202774	1.36721	0.0232197	1	1.33335	0.0143085	0.40702	no
Spruce_19751	BT112333	GQ03219_H16	GQ03313_I18	GQ03313_I18.1	PF01596	O-methyltransferase	UG|Pta|gb|CO369560	Transcribed locus, weakly similar to NP_195131.1 caffeoyl-CoA 3-O-methyltransferase, putative [Arabidopsis thaliana]	XP_002313125	trans-caffeoyl-coa 3-o-methyltransferase	AT4G34050	caffeoyl-CoA 3-O-methyltransferase, putative	True	True	False	False	-6.40882	4.70884e-07	3.59527e-05	-3.48569	2.18152e-05	0.000382767	-1.37908	0.0890405	1	1.33321	0.0149715	0.41273	no
Spruce_30854	BT108847	WS01016_B18	NA	NA	PF04937	Protein of unknown function (DUF 659)	UG|Pta|gb|DR388189	Transcribed locus, weakly similar to NP_193238.2 unknown protein [Arabidopsis thaliana]	XP_002329897	predicted protein	AT3G17450	hAT dimerisation domain-containing protein	False	True	False	False	1.47774	0.0724292	0.314478	1.86303	0.000771356	0.0064251	1.05704	0.791887	1	1.33264	0.0137134	0.399888	no
Spruce_09099	BT109502	WS01035_L01	NA	NA	PF02845	CUE domain	UG|Pta|gb|DR090155	Transcribed locus, weakly similar to NP_001058174.1 Os06g0642900 [Oryza sativa (japonica cultivar-group)]	XP_002325204	predicted protein	AT5G32440	LOCATED IN: chloroplast; EXPRESSED IN: 24 plant structures; EXPRESSED DURING: 15 growth stages; CONTAINS InterPro DOMAIN/s: Ubiquitin system component Cue (InterPro:IPR003892); BEST Arabidopsis thaliana protein match is: unknown protein (TAIR:AT1G80040.1); Has 303 Blast hits to 289 proteins in 67 species: Archae - 0; Bacteria - 2; Metazoa - 74; Fungi - 21; Plants - 93; Viruses - 0; Other Eukaryot…	True	True	False	False	1.5886	0.00106	0.0112007	1.75134	0.00468294	0.0287982	1.20859	0.0780488	1	1.33241	0.080966	0.886434	no
Spruce_00404	GQ01310_G21	WS0375_I04	NA	NA	NULL	NULL	UG|Pta|gb|DR093411	Transcribed locus	NULL	NULL	NULL	NULL	True	True	False	False	8.60607	1.11375e-06	6.33634e-05	11.4637	6.46396e-08	5.51091e-06	1			1.33205	0.208095	1	no
Spruce_10659	BT102439	GQ0192_L20	GQ0192_L20	GQ0192_L20.1	NULL	NULL	UG|Pta|gb|DR018934	Transcribed locus	NULL	NULL	NULL	NULL	True	True	False	False	2.5248	0.000654243	0.00760028	3.36079	2.09617e-06	6.4975e-05	1			1.33111	0.188955	1	no
Spruce_23871	WS00728_A15	WS00728_A15	WS00728_A15	WS00728_A15.1	PF01357	Pollen allergen	UG|Pta|gb|CX649938	Transcribed locus, moderately similar to NP_173999.1 ATEXPA10 (ARABIDOPSIS THALIANA EXPANSIN A10) [Arabidopsis thaliana]	XP_002312253	hypothetical protein POPTRDRAFT_656451	AT1G69530	ATEXPA1 (ARABIDOPSIS THALIANA EXPANSIN A1)	True	True	False	False	-8.10881	2.9779e-08	5.664e-06	-4.03264	2.73727e-05	0.000460183	-1.51133	0.0169392	0.947597	1.33048	0.0655477	0.811014	no
Spruce_05107	BT106956	GQ03101_C18	GQ03101_C18	GQ03101_C18.1	NULL	NULL	UG|Pta|gb|DR017611	Transcribed locus	NULL	NULL	NULL	NULL	False	True	False	False	1.71491	0.00981214	0.0661497	1.76431	0.00600619	0.0354374	1.29255	0.0793584	1	1.32978	0.154336	1	no
Spruce_24508	BT110940	GQ03230_B13	GQ03230_B13	GQ03230_B13.1	NULL	NULL	UG|Pta|gb|DR112016	Transcribed locus	NULL	NULL	NULL	NULL	True	True	False	False	-1.91414	0.00229695	0.0206931	-1.72389	0.00249278	0.0168797	1.19757	0.268421	1	1.32973	0.0460771	0.687627	no
Spruce_06866	BT105116	GQ02818_M03	GQ02818_M03	GQ02818_M03.1	PF00076	RNA recognition motif. (a.k.a. RRM, RBD, or RNP domain)	UG|Pta|gb|DR169383	Transcribed locus, weakly similar to NP_196239.1 RNA-binding protein, putative [Arabidopsis thaliana]	XP_002309412	predicted protein	AT5G06210	RNA-binding protein, putative	False	True	False	False	1.28332	0.243914	0.763965	2.07088	0.000307764	0.00304393	-1.21357	0.300982	1	1.32971	0.0981985	0.960759	no
Spruce_06121	BT108705	GQ03125_K05	GQ03125_K05	GQ03125_K05.1	NULL	NULL	NULL	NULL	XP_002325120	predicted protein	AT3G54740	unknown protein	True	True	False	False	-2.76714	4.50879e-06	0.000173074	-3.29287	1.39204e-05	0.000269715	1.58216	0.00388958	0.532028	1.32955	0.0310448	0.589082	no
Spruce_01284	BT111037	GQ03231_K23	GQ03231_K23	GQ03231_K23.1	PF04199	Putative cyclase	UG|Pta|gb|DR683971	Transcribed locus, moderately similar to NP_567979.1 cyclase family protein [Arabidopsis thaliana]	XP_002300232	predicted protein	AT4G35220	cyclase family protein	False	True	False	False	1.617	0.00982891	0.0662322	2.01161	0.000272816	0.00276986	1.06814	0.626239	1	1.3288	0.0567551	0.760774	no
Spruce_22290	BT102204	GQ0168_J22	GQ0168_J22	GQ0168_J22.1	PF00106	short chain dehydrogenase	UG|Pta|gb|CV136641	Transcribed locus, weakly similar to NP_001052971.1 Os04g0457200 [Oryza sativa (japonica cultivar-group)]	XP_002310586	predicted protein	AT5G10050	short-chain dehydrogenase/reductase (SDR) family protein	True	False	False	False	1.38922	0.001493	0.0146236	1.19791	0.0773375	0.295067	1.54101	0.00124073	0.308582	1.3288	0.00362668	0.208918	no
Spruce_23531	BT100398	GQ03602_H09	GQ0013_F22	GQ0013_F22.1	PF04535	Domain of unknown function (DUF588)	UG|Pta|gb|CX712651	Transcribed locus, weakly similar to NP_001052990.1 Os04g0460400 [Oryza sativa (japonica cultivar-group)]	XP_002312755	predicted protein	NULL	NULL	True	True	False	False	2.42278	0.00534293	0.0408179	2.44964	0.000722392	0.00607454	1.31416	0.0710819	1	1.32873	0.300356	1	no
Spruce_00005	BT118680	WS01013_M23	NA	NA	PF02809	Ubiquitin interaction motif	UG|Pta|gb|CN785049	Transcribed locus, moderately similar to NP_195575.1 RPN10 (REGULATORY PARTICLE NON-ATPASE 10) [Arabidopsis thaliana]	XP_002303403	predicted protein	AT4G38630	RPN10 (REGULATORY PARTICLE NON-ATPASE 10); peptide receptor	False	True	False	False	-1.84869	0.0455082	0.220304	-1.6504	0.00279641	0.0186571	1.18512	0.339384	1	1.32751	0.254975	1	no
Spruce_28130	BT117525	GQ03902_E24	GQ03902_E24	GQ03902_E24.1	NULL	NULL	UG|Pta|gb|DR180728	Transcribed locus, moderately similar to NP_568955.1 ALDH12A1 (Aldehyde dehydrogenase 12A1); 1-pyrroline-5-carboxylate dehydrogenase/ 3-chloroallyl aldehyde dehydrogenase [Arabidopsis thaliana]	XP_002330119	predicted protein	AT5G62530	ALDH12A1; 1-pyrroline-5-carboxylate dehydrogenase/ 3-chloroallyl aldehyde dehydrogenase	True	False	False	False	-2.23567	0.00221951	0.0201195	-1.60691	0.0255743	0.118709	-1.04805	0.844676	1	1.32751	0.0190394	0.466111	no
Spruce_29514	BT118778	WS0282_O11	NA	NA	NULL	NULL	UG|Pta|gb|AF320030	Heme oxygenase 1 (HO1) mRNA, complete cds; nuclear gene for chloroplast product	XP_002324655	predicted protein	AT2G26670	TED4 (REVERSAL OF THE DET PHENOTYPE 4); heme oxygenase (decyclizing)	True	True	False	False	2.83223	0.000750933	0.0084454	4.31204	1.13487e-06	4.16904e-05	-1.1476	0.458201	1	1.32667	0.08258	0.895564	no
Spruce_21730	BT108691	GQ03125_H03	GQ03125_H03	GQ03125_H03.1	NULL	NULL	UG|Pta|gb|CF667692	Transcribed locus, weakly similar to NP_193728.2 unknown protein [Arabidopsis thaliana]	XP_002309916	predicted protein	AT1G31130	unknown protein	False	True	False	False	1.12234	0.187096	0.630267	1.48854	7.12651e-05	0.000960077	1			1.32629	0.0187562	0.463413	no
Spruce_30089	BT119393	GQ04105_A13	GQ04105_A13	GQ04105_A13.1	PF00125	Core histone H2A/H2B/H3/H4	UG|Pta|gb|DR682322	Transcribed locus, strongly similar to NP_524352.1 Histone H4 replacement CG3379-PC, isoform C [Drosophila melanogaster]	XP_002339024	histone H4	AT5G59970	histone H4	False	True	False	False	-1.82977	0.0109762	0.071945	-1.68432	0.00888751	0.048718	1.22045	0.242749	1	1.32584	0.152124	1	no
Spruce_28663	BT101544	WS01026_A06	NA	NA	NULL	NULL	UG|Pta|gb|CX712259	Transcribed locus, moderately similar to NP_001117543.1 peptidase M1 family protein [Arabidopsis thaliana]	XP_002298026	predicted protein	AT1G63770	peptidase M1 family protein	True	True	False	False	-1.89561	0.00405784	0.032701	-1.81991	0.00119152	0.00917594	1.27239	0.200342	1	1.32532	0.0273852	0.553978	no
Spruce_06678	BT109759	GQ03212_C01	GQ03212_C01	GQ03212_C01.1	PF00227	Proteasome A-type and B-type	UG|Pta|gb|DR110470	Transcribed locus, strongly similar to NP_189265.1 20S proteasome beta subunit E, putative [Arabidopsis thaliana]	XP_002312631	predicted protein	AT3G26340	20S proteasome beta subunit E, putative	True	True	False	False	-2.24452	0.00126023	0.0128071	-2.10486	0.000326907	0.00319694	1.2423	0.17519	1	1.32473	0.0937376	0.946326	no
Spruce_09288	BT108295	GQ03119_J19	GQ03119_J19	GQ03119_J19.1	PF00071	Ras family	UG|Pta|gb|DR165934	Transcribed locus, strongly similar to NP_001046653.1 Os02g0312600 [Oryza sativa (japonica cultivar-group)]	XP_002301960	predicted protein	AT4G35020	ARAC3 (ARABIDOPSIS RAC-LIKE 3); GTP binding / GTPase	True	True	False	False	-5.10063	1.0259e-05	0.000314061	-5.23367	5.45798e-06	0.00013291	1.35928	0.166715	1	1.32472	0.030881	0.588057	no
Spruce_03865	WS03215_H15	WS03215_H15	WS03215_H15	WS03215_H15.1	PF01249	Ribosomal protein S21e	UG|Pta|gb|DR165670	Transcribed locus, moderately similar to NP_198122.1 40S ribosomal protein S21 (RPS21C) [Arabidopsis thaliana]	XP_002330213	predicted protein	AT5G27700	structural constituent of ribosome	False	True	False	False	-2.25089	0.00755007	0.0536331	-2.03447	0.000220057	0.00234145	1.19728	0.447332	1	1.32465	0.0452071	0.683907	no
Spruce_20579	WS00727_J17	WS00727_J17	WS00727_J17	WS00727_J17.1	PF02183	Homeobox associated leucine zipper	UG|Pta|gb|DR095592	Transcribed locus, strongly similar to NP_001063311.1 Os09g0447000 [Oryza sativa (japonica cultivar-group)]	XP_002322729	predicted protein	AT5G06710	HAT14 (HOMEOBOX FROM ARABIDOPSIS THALIANA); DNA binding / transcription factor	True	True	False	False	-2.17311	0.00208667	0.019153	-1.80422	0.00107954	0.00845946	1.09947	0.607943	1	1.32426	0.0371625	0.634724	no
Spruce_31213	BT104140	GQ02806_N17	GQ02806_N17	GQ02806_N17.1	NULL	NULL	NULL	NULL	XP_002307595	f-box family protein	AT3G63220	kelch repeat-containing F-box family protein	False	True	False	False	1.50389	0.025656	0.1409	2.06053	0.000109725	0.00134756	-1.03577	0.808095	1	1.32281	0.0411842	0.655969	no
Spruce_21936	BT119552	GQ04107_B07	GQ04107_B07	GQ04107_B07.1	PF02536	mTERF	UG|Pta|gb|DT632684	Transcribed locus	XP_002297716	predicted protein	AT5G64950	mitochondrial transcription termination factor-related / mTERF-related	True	True	False	False	-1.95284	0.000289146	0.00401829	-1.542	0.000757937	0.00632808	1.04388	0.650011	1	1.322	0.0260418	0.540757	no
Spruce_12446	BT107529	GQ03108_M04	GQ03108_M04	GQ03108_M04.1	NULL	NULL	UG|Pta|gb|DT634229	Transcribed locus, weakly similar to NP_177974.1 protein kinase family protein [Arabidopsis thaliana]	XP_002310320	predicted protein	AT5G65700	BAM1 (BARELY ANY MERISTEM 1); ATP binding / kinase/ protein serine/threonine kinase	True	True	False	False	-4.20255	1.32256e-06	7.13656e-05	-3.59738	1.97134e-05	0.000353609	1.13148	0.36671	1	1.32183	0.0617444	0.791037	no
Spruce_09264	BT116902	GQ03809_A07	GQ03809_A07	GQ03809_A07.1	NULL	NULL	UG|Pta|gb|CO174675	Transcribed locus, moderately similar to NP_190665.2 PLP3A (PHOSDUCIN-LIKE PROTEIN 3 HOMOLOG) [Arabidopsis thaliana]	XP_002310266	predicted protein	AT3G50960	PLP3a (Phosducin-like protein 3 homolog); beta-tubulin binding	True	True	False	False	-3.23712	0.000445186	0.00561839	-3.31798	2.17378e-05	0.000381825	1.35467	0.148202	1	1.32165	0.114364	1	no
Spruce_19154	BT116615	GQ03803_F02	GQ03803_F02	GQ03803_F02.1	PF00012	Hsp70 protein	UG|Pta|gb|CV135729	Transcribed locus, strongly similar to NP_001055754.1 Os05g0460000 [Oryza sativa (japonica cultivar-group)]	XP_002311161	predicted protein	AT5G02500	HSC70-1 (HEAT SHOCK COGNATE PROTEIN 70-1); ATP binding	True	False	False	False	-1.69493	0.00252447	0.0223359	-1.21108	0.378712	0.952754	-1.0592	0.738108	1	1.3213	0.143551	1	no
Spruce_18237	BT108211	GQ03118_H06	GQ03118_H06	GQ03118_H06.1	NULL	NULL	NULL	NULL	XP_002316267	predicted protein	AT2G39740	unknown protein	False	True	False	False	1.43976	0.0142407	0.0882168	1.77601	0.00353462	0.0227188	1.07081	0.645029	1	1.32089	0.0407133	0.652638	no
Spruce_16044	BT113517	GQ03411_P21	GQ03411_P21	GQ03411_P21.1	NULL	NULL	NULL	NULL	NULL	NULL	NULL	NULL	True	False	False	False	-2.00518	4.28036e-05	0.000924261	-1.4595	0.0532742	0.217619	-1.04036	0.81931	1	1.32059	0.0115574	0.372982	no
Spruce_25797	BT118236	GQ04003_P03	GQ04003_P03	GQ04003_P03.1	PF01798	Putative snoRNA binding domain	UG|Pta|gb|DR691565	Transcribed locus, moderately similar to NP_187157.1 SAR DNA-binding protein, putative [Arabidopsis thaliana]	XP_002319598	predicted protein	AT5G27120	SAR DNA-binding protein, putative	True	True	False	False	-2.9392	1.14322e-05	0.000341204	-2.87681	0.00022538	0.00239096	1.29205	0.162471	1	1.32007	0.0392106	0.643441	no
Spruce_29779	WS0052_M07	WS0052_M07	WS0052_M07	WS0052_M07.1	NULL	NULL	UG|Pta|gb|DR014708	Transcribed locus	NULL	NULL	NULL	NULL	False	True	False	False	1.17991	0.282907	0.852752	1.54343	0.000647259	0.00557186	1.00903	0.346593	1	1.31991	0.129872	1	no
Spruce_26008	BT104337	WS01045_B18	NA	NA	NULL	NULL	UG|Pta|gb|CO164296	Transcribed locus	NULL	NULL	NULL	NULL	False	True	False	False	1.75372	0.0173809	0.10333	2.3147	0.000244005	0.0025457	1			1.31988	0.263817	1	no
Spruce_09257	BT113507	GQ03411_I05	GQ03411_I05	GQ03411_I05.1	NULL	NULL	NULL	NULL	NULL	NULL	NULL	NULL	True	True	False	False	1.52297	0.0013429	0.013481	2.07455	4.53976e-06	0.000114993	-1.03279	0.737839	1	1.31893	0.00158453	0.132134	no
Spruce_18795	BT114164	GQ03509_I01	GQ03509_I01	GQ03509_I01.1	PF00069	Protein kinase domain	UG|Pta|gb|DR177846	Transcribed locus, weakly similar to NP_172572.1 protein kinase family protein [Arabidopsis thaliana]	XP_002306651	predicted protein	AT1G11050	protein kinase family protein	False	True	False	False	1			1.3179	0.00211137	0.0147411	1			1.3179	0.00211137	0.15217	no
Spruce_08280	BT104903	GQ02816_G19	GQ02816_G19	GQ02816_G19.1	NULL	NULL	UG|Pta|gb|DR070707	Transcribed locus, weakly similar to NP_198949.1 potassium channel tetramerisation domain-containing protein [Arabidopsis thaliana]	XP_002323561	predicted protein	AT3G09030	potassium channel tetramerisation domain-containing protein	True	True	False	False	5.10532	2.80311e-05	0.000669912	6.02522	2.31314e-08	2.87079e-06	1.11651	0.298323	1	1.31769	0.172461	1	no
Spruce_03532	BT115747	GQ03705_I09	GQ03705_I09	GQ03705_I09.1	PF00125	Core histone H2A/H2B/H3/H4	UG|Pta|gb|CN784193	Transcribed locus, strongly similar to NP_175868.1 G-H2AX/GAMMA-H2AX/H2AXB/HTA3; DNA binding [Arabidopsis thaliana]	XP_002319038	histone 2	AT1G54690	GAMMA-H2AX (GAMMA HISTONE VARIANT H2AX); DNA binding	False	True	False	False	-2.95922	0.00809187	0.0567295	-3.23175	0.00226965	0.0156188	1.43849	0.318539	1	1.31718	0.253731	1	no
Spruce_21369	BT109062	GQ03204_D11	GQ03204_D11	GQ03204_D11.1	NULL	NULL	UG|Pta|gb|CV137877	Transcribed locus, weakly similar to NP_568158.1 transcription factor [Arabidopsis thaliana]	NULL	NULL	NULL	NULL	False	False	False	True	-1.05344	0.445801	1	1.20565	0.0531988	0.21745	1.03687	0.718231	1	1.31691	0.000139555	0.0327434	no
Spruce_19354	BT105761	GQ02828_B07	GQ02828_B07	GQ02828_B07.1	NULL	NULL	UG|Pta|gb|DR024230	Transcribed locus, weakly similar to XP_001779394.1 predicted protein [Physcomitrella patens subsp. patens]	XP_002313869	stress-enhanced protein 1	AT4G34190	SEP1 (STRESS ENHANCED PROTEIN 1); chlorophyll binding	True	True	False	False	-1.72583	0.00116097	0.012011	-1.26081	0.00874804	0.0480925	-1.03951	0.672026	1	1.3168	0.0200518	0.477647	no
Spruce_13579	GQ03704_N03	GQ03704_N03	GQ03704_N03	GQ03704_N03.2	PF04729	ASF1 like histone chaperone	UG|Pta|gb|DT631849	Transcribed locus, moderately similar to NP_176846.1 AtSP7 (Anti- silencing function 1a) [Arabidopsis thaliana]	XP_002301722	silencing group A protein	AT5G38110	ASF1B (ANTI- SILENCING FUNCTION 1B)	True	True	False	False	-3.40835	1.18895e-07	1.44764e-05	-2.43609	2.95885e-05	0.000489497	-1.06335	0.393912	1	1.31575	0.0332203	0.606562	no
Spruce_17657	GQ0206_E14	GQ0206_E14	GQ0206_E14	GQ0206_E14.1	PF05057	Putative serine esterase (DUF676)	UG|Pta|gb|DN459807	Transcribed locus, weakly similar to NP_568754.1 unknown protein [Arabidopsis thaliana]	XP_002297925	predicted protein	AT4G25770	unknown protein	True	True	False	False	1.31231	0.00208034	0.0191147	1.64272	7.5945e-05	0.00100925	1.05068	0.302784	1	1.31522	0.00823791	0.315613	no
Spruce_16424	BT106881	GQ03012_M03	GQ03012_M03	GQ03012_M03.1	NULL	NULL	UG|Pta|gb|CX649476	Transcribed locus	NULL	NULL	NULL	NULL	True	True	False	False	1.67153	0.00170056	0.0162107	2.19815	0.00365525	0.0233773	1			1.31505	0.255726	1	no
Spruce_12176	BT116479	GQ03719_G10	GQ03719_G10	GQ03719_G10.1	PF00249	Myb-like DNA-binding domain	UG|Pta|gb|CO361899	Transcribed locus, weakly similar to XP_001782291.1 predicted protein [Physcomitrella patens subsp. patens]	XP_002302644	predicted protein	AT1G22640	MYB3 (MYB DOMAIN PROTEIN 3); DNA binding / transcription factor	True	False	False	False	-1.65626	0.00163208	0.0157024	-1.18454	0.190725	0.609956	-1.06349	0.699383	1	1.31476	0.000354844	0.0567467	no
Spruce_20387	BT117232	GQ03815_H06	GQ03815_H06	GQ03815_H06.1	PF05160	DSS1/SEM1 family	UG|Pta|gb|DR386376	Transcribed locus, moderately similar to XP_001753708.1 predicted protein [Physcomitrella patens subsp. patens]	NULL	NULL	NULL	NULL	True	True	False	False	-2.34943	0.00138417	0.0137962	-1.91724	2.80476e-06	8.02101e-05	1.07275	0.692744	1	1.31457	0.00664153	0.283839	no
Spruce_02292	BT103104	GQ03228_E17	GQ0206_L05	GQ0206_L05.1	PF01112	Asparaginase	UG|Pta|gb|DR743109	Transcribed locus, moderately similar to NP_566536.1 L-asparaginase, putative / L-asparagine amidohydrolase, putative [Arabidopsis thaliana]	XP_002302429	predicted protein	AT3G16150	L-asparaginase, putative / L-asparagine amidohydrolase, putative	True	True	False	False	13.6832	2.00008e-06	9.5956e-05	17.0409	7.61632e-08	6.13758e-06	1.05554	0.215232	1	1.31457	0.327014	1	no
Spruce_18520	BT100438	GQ0014_I15	GQ0014_I15	GQ0014_I15.1	PF00658	Poly-adenylate binding protein, unique domain	UG|Pta|gb|DR179259	Transcribed locus, weakly similar to NP_195137.2 PAB2 (POLY(A) BINDING PROTEIN 2); RNA binding [Arabidopsis thaliana]	XP_002300227	predicted protein	AT1G49760	PAB8 (POLY(A) BINDING PROTEIN 8); RNA binding / translation initiation factor	False	True	False	False	1.06612	0.535291	1	1.4158	0.00698291	0.0400319	-1.01022	0.899898	1	1.31456	0.0430197	0.670278	no
Spruce_27053	BT116161	GQ03712_N09	GQ03712_N09	GQ03712_N09.1	NULL	NULL	UG|Pta|gb|DR117738	Transcribed locus, weakly similar to XP_001782814.1 predicted protein [Physcomitrella patens subsp. patens]	XP_002301130	predicted protein	AT1G32230	RCD1 (RADICAL-INDUCED CELL DEATH1); protein binding	True	True	False	False	3.10562	8.64466e-05	0.00159973	3.83062	3.20527e-07	1.6591e-05	1.06557	0.608822	1	1.31432	0.0741783	0.852481	no
Spruce_03969	BT103154	GQ03604_F12	GQ0207_H13	GQ0207_H13.1	PF00076	RNA recognition motif. (a.k.a. RRM, RBD, or RNP domain)	UG|Pta|gb|DR163558	Transcribed locus, weakly similar to NP_001046448.1 Os02g0252100 [Oryza sativa (japonica cultivar-group)]	XP_002312718	predicted protein	AT5G18810	SCL28; RNA binding / nucleic acid binding / nucleotide binding	True	True	False	False	-2.72117	0.000554279	0.00668422	-2.11359	9.94187e-05	0.00124881	1.02061	0.84272	1	1.314	0.176334	1	no
Spruce_19715	BT112002	GQ03308_K12	GQ03308_K12	GQ03308_K12.1	PF03073	TspO/MBR family	UG|Pta|gb|CX648222	Transcribed locus, weakly similar to XP_001783830.1 predicted protein [Physcomitrella patens subsp. patens]	NULL	NULL	NULL	NULL	True	True	False	False	3.96965	0.000116209	0.00199916	3.85369	4.27907e-06	0.000110037	1.35333	0.0710469	1	1.31379	0.1723	1	no
Spruce_02056	WS01030_P02	WS01030_P02	NA	NA	NULL	NULL	NULL	NULL	NULL	NULL	NULL	NULL	False	True	False	True	1.00757	0.346593	0.871336	1.18667	0.00194034	0.0137379	1.11542	0.000229223	0.114247	1.3137	4.72612e-05	0.0165127	no
Spruce_06690	BT103959	GQ02804_K14	GQ02804_K14	GQ02804_K14.1	PF00226	DnaJ domain	UG|Pta|gb|CO166115	Transcribed locus	XP_002306936	predicted protein	AT4G36040	DNAJ heat shock N-terminal domain-containing protein (J11)	True	True	False	False	2.29704	0.000154551	0.00250225	3.01739	1.2824e-07	8.88651e-06	1			1.3136	0.0868488	0.914701	no
Spruce_26060	BT105010	GQ02817_K02	GQ02817_K02	GQ02817_K02.1	NULL	NULL	UG|Pta|gb|DR388286	Transcribed locus, weakly similar to NP_001061425.1 Os08g0272000 [Oryza sativa (japonica cultivar-group)]	XP_002332070	predicted protein	AT1G16000	unknown protein	False	True	False	False	-1.18291	0.547906	1	1.37295	0.00540528	0.0324458	-1.23644	0.285218	1	1.3135	0.231637	1	no
Spruce_21391	BT113101	GQ03325_K18	GQ03325_K18	GQ03325_K18.1	PF10516	SHNi-TPR	UG|Pta|gb|DR682989	Transcribed locus, weakly similar to NP_568019.1 tetratricopeptide repeat (TPR)-containing protein [Arabidopsis thaliana]	XP_002307236	predicted protein	AT4G37210	tetratricopeptide repeat (TPR)-containing protein	True	True	False	False	-1.78519	4.10169e-06	0.000160982	-1.65993	0.00112566	0.00875051	1.22127	0.0282668	1	1.31344	0.0143629	0.407873	no
Spruce_19548	BT114158	GQ03509_F16	GQ03509_F16	GQ03509_F16.1	NULL	NULL	NULL	NULL	NULL	NULL	NULL	NULL	False	True	False	False	1.25088	0.323572	0.871336	1.35452	0.00264851	0.0177844	1.21292	0.051349	1	1.31343	0.225865	1	no
Spruce_10592	BT103504	GQ0255_K22	GQ0255_K22	GQ0255_K22.1	PF01248	Ribosomal protein L7Ae/L30e/S12e/Gadd45 family	UG|Pta|gb|CO363696	Transcribed locus, moderately similar to NP_001057374.1 Os06g0274200 [Oryza sativa (japonica cultivar-group)]	XP_002311407	predicted protein	AT5G08180	ribosomal protein L7Ae/L30e/S12e/Gadd45 family protein	True	True	False	False	-1.59838	0.000767807	0.00860244	-1.87914	0.000130767	0.00155565	1.544	0.00323975	0.471359	1.31331	0.00609718	0.272205	no
Spruce_10074	BT106144	WS01020_G18	NA	NA	PF01145	SPFH domain / Band 7 family	UG|Pta|gb|CV144058	Transcribed locus, moderately similar to NP_194580.1 ATPHB1 (PROHIBITIN 1) [Arabidopsis thaliana]	XP_002310417	predicted protein	AT4G28510	ATPHB1 (PROHIBITIN 1)	True	True	False	False	-2.84592	0.000278661	0.0039166	-2.63804	0.000873853	0.00711572	1.21736	0.398822	1	1.31329	0.0622135	0.794514	no
Spruce_09126	BT110475	GQ03222_F12	GQ03222_F12	GQ03222_F12.1	NULL	NULL	UG|Pta|gb|CO167376	Transcribed locus, moderately similar to NP_187074.1 SEC (SECRET AGENT); transferase, transferring glycosyl groups [Arabidopsis thaliana]	XP_002325368	predicted protein	AT3G04240	SEC (secret agent); transferase, transferring glycosyl groups	False	True	False	False	1.45646	0.0155761	0.0949153	1.53039	0.00247174	0.0167725	1.24959	0.0415528	1	1.31303	0.0651777	0.80919	no
Spruce_30191	BT111060	GQ03232_D11	GQ03232_D11	GQ03232_D11.1	PF00378	Enoyl-CoA hydratase/isomerase family	UG|Pta|gb|DT637484	Transcribed locus, moderately similar to NP_001043784.1 Os01g0662700 [Oryza sativa (japonica cultivar-group)]	XP_002300108	predicted protein	AT1G60550	ECHID (ENOYL-COA HYDRATASE/ISOMERASE D); catalytic/ naphthoate synthase	True	False	False	False	-1.65791	0.00159586	0.0154278	-1.22716	0.174975	0.569963	-1.02894	0.850099	1	1.31301	0.022117	0.501355	no
Spruce_10518	BT119409	GQ04105_E07	GQ04105_E07	GQ04105_E07.1	PF00204	DNA gyrase B	UG|Pta|gb|DR162000	Transcribed locus	XP_002307976	predicted protein	AT5G04130	DNA topoisomerase, ATP-hydrolyzing, putative / DNA topoisomerase II, putative / DNA gyrase, putative	True	True	False	False	-3.07451	4.5171e-05	0.000964571	-3.35323	2.07224e-06	6.44198e-05	1.43194	0.0328285	1	1.31292	0.0291987	0.573694	no
Spruce_17717	WS02622_D10	WS02622_D10	WS02622_D10	WS02622_D10.1	NULL	NULL	UG|Pta|gb|CO164136	Transcribed locus, weakly similar to NP_001063833.1 Os09g0544900 [Oryza sativa (japonica cultivar-group)]	XP_002307764	predicted protein	AT1G76150	maoC-like dehydratase domain-containing protein	True	True	False	False	1.15118	0.00635445	0.0467269	1.51128	0.000154487	0.00176344	1			1.31282	0.00568004	0.260338	no
Spruce_13372	BT104764	GQ02814_I17	GQ02814_I17	GQ02814_I17.1	NULL	NULL	UG|Pta|gb|CO162005	Transcribed locus, weakly similar to NP_001059067.1 Os07g0185800 [Oryza sativa (japonica cultivar-group)]	XP_002332024	predicted protein	AT2G14045	unknown protein	False	True	False	False	1.20485	0.175492	0.602029	1.2995	0.00233945	0.0160169	1.21701	0.0906769	1	1.31262	0.0202135	0.479162	no
Spruce_16943	BT113041	GQ03324_N07	GQ03324_N07	GQ03324_N07.1	NULL	NULL	UG|Pta|gb|DR018970	Transcribed locus, moderately similar to NP_566995.1 mevalonate diphosphate decarboxylase, putative [Arabidopsis thaliana]	XP_002315441	predicted protein	AT3G54250	mevalonate diphosphate decarboxylase, putative	True	True	False	False	1.80268	0.00392983	0.0318669	2.19193	2.03757e-05	0.000362456	1.07932	0.432377	1	1.31238	0.0971139	0.958645	no
Spruce_13274	BT102153	GQ0167_I07	GQ0167_I07	GQ0167_I07.2	NULL	NULL	UG|Pta|gb|CO410075	Transcribed locus, moderately similar to NP_180842.1 PHT5 (phosphate transporter 5); inorganic phosphate transmembrane transporter/ phosphate transmembrane transporter [Arabidopsis thaliana]	XP_002306844	high affinity inorganic phosphate transporter	AT5G43360	PHT3 (PHOSPHATE TRANSPORTER 3); carbohydrate transmembrane transporter/ inorganic phosphate transmembrane transporter/ phosphate transmembrane transporter/ sugar:hydrogen symporter	True	True	False	False	3.17701	0.000412396	0.00530656	4.1694	6.40182e-08	5.51091e-06	1			1.31237	0.23902	1	no
Spruce_07625	BT115206	GQ03611_H02	GQ03611_H02	GQ03611_H02.1	PF07777	G-box binding protein MFMR	UG|Pta|gb|CO164819	Transcribed locus, moderately similar to XP_001758695.1 predicted protein [Physcomitrella patens subsp. patens]	XP_002326749	predicted protein	AT2G35530	bZIP transcription factor family protein	False	True	False	False	-1.79236	0.0095097	0.0645711	-1.72689	4.44451e-06	0.000113294	1.26439	0.0227266	1	1.31232	0.125232	1	no
Spruce_27990	BT114867	WS02921_K20	NA	NA	PF00314	Thaumatin family	UG|Pta|gb|CO364501	Transcribed locus, weakly similar to NP_177642.2 unknown protein [Arabidopsis thaliana]	XP_002327747	predicted protein	AT1G19320	pathogenesis-related thaumatin family protein	True	True	False	False	27.0297	0.000171521	0.00271695	39.0249	1.06312e-07	7.81989e-06	-1.10042	0.605722	1	1.31203	0.609856	1	no
Spruce_26233	BT106748	GQ03009_L20	GQ03009_L20	GQ03009_L20.1	PF00069	Protein kinase domain	UG|Pta|gb|DT635206	Transcribed locus, moderately similar to XP_001773463.1 predicted protein [Physcomitrella patens subsp. patens]	XP_002324160	predicted protein	AT4G32830	AtAUR1 (ATAURORA1); histone kinase(H3-S10 specific) / kinase/ protein serine/threonine kinase	True	True	False	False	-4.00426	3.93441e-06	0.000156714	-2.85238	5.17192e-05	0.000748519	-1.06997	0.591366	1	1.31203	0.0846529	0.903675	no
Spruce_13518	WS00732_D10	WS00732_D10	WS00732_D10	WS00732_D10.1	NULL	NULL	NULL	NULL	NULL	NULL	NULL	NULL	True	True	False	False	-1.77913	0.00116759	0.0120601	-1.52275	0.00278575	0.0186048	1.12238	0.405272	1	1.31135	0.00889531	0.330254	no
Spruce_27937	BT116912	GQ03809_E02	GQ03809_E02	GQ03809_E02.1	PF07320	Harpin-induced protein 1 (Hin1)	UG|Pta|gb|DT626474	Transcribed locus, weakly similar to XP_001761890.1 predicted protein [Physcomitrella patens subsp. patens]	XP_002316611	predicted protein	AT2G35980	YLS9 (YELLOW-LEAF-SPECIFIC GENE 9)	False	True	False	False	1.36498	0.0780576	0.33277	2.03376	1.86685e-05	0.00033922	-1.1367	0.214342	1	1.31076	0.0983626	0.961901	no
Spruce_11340	BT107035	WS02731_G14	NA	NA	PF00428	60s Acidic ribosomal protein	UG|Pta|gb|DT625180	Transcribed locus, moderately similar to NP_001060854.1 Os08g0116500 [Oryza sativa (japonica cultivar-group)]	XP_002320229	predicted protein	AT5G24510	60s acidic ribosomal protein P1, putative	True	True	False	False	-2.00375	0.000355606	0.00471171	-1.6953	0.00575032	0.0341408	1.10897	0.35895	1	1.31074	0.108818	1	no
Spruce_07069	BT103517	GQ03001_L06	GQ0255_P12	GQ0255_P12.1	PF00638	RanBP1 domain	UG|Pta|gb|DR683287	Transcribed locus, moderately similar to NP_180567.1 Ran-binding protein 1b (RanBP1b) [Arabidopsis thaliana]	XP_002313984	predicted protein	AT5G58590	RANBP1 (RAN BINDING PROTEIN 1); protein binding	False	True	False	False	-1.34295	0.16602	0.578866	-1.64359	0.00193277	0.0136995	1.60363	0.0289303	1	1.31031	0.0780416	0.871939	no
Spruce_18940	BT113810	WS02724_A17	NA	NA	NULL	NULL	UG|Pta|gb|CO410546	Transcribed locus, moderately similar to NP_181221.1 GAMMA-TIP (Tonoplast intrinsic protein (TIP) gamma); water channel [Arabidopsis thaliana]	XP_002322910	aquaporin, MIP family, TIP subfamily	AT2G36830	GAMMA-TIP (GAMMA TONOPLAST INTRINSIC PROTEIN); water channel	True	True	False	False	-6.13364	1.19435e-05	0.000351246	-5.30544	2.12472e-07	1.25546e-05	1.13266	0.491407	1	1.30947	0.0713173	0.842493	no
Spruce_29097	BT107555	WS0108_E10	NA	NA	PF04937	Protein of unknown function (DUF 659)	UG|Pta|gb|DR388189	Transcribed locus, weakly similar to NP_193238.2 unknown protein [Arabidopsis thaliana]	XP_002329897	predicted protein	AT3G22220	hAT dimerisation domain-containing protein	True	False	False	False	1.89606	0.00424683	0.0338567	1.50528	0.0304171	0.137508	1.64922	0.00711115	0.716554	1.30931	0.164891	1	no
Spruce_02674	GQ03516_G10	WS01028_J10	NA	NA	NULL	NULL	NULL	NULL	NULL	NULL	NULL	NULL	False	True	False	False	1.41092	0.0207491	0.119015	1.74199	0.0037525	0.0239184	1.06035	0.346593	1	1.30916	0.157461	1	no
Spruce_28785	BT118269	GQ04004_H06	GQ04004_H06	GQ04004_H06.1	PF00561	alpha/beta hydrolase fold	UG|Pta|gb|DR018925	Transcribed locus, weakly similar to NP_001064968.1 Os10g0498500 [Oryza sativa (japonica cultivar-group)]	XP_002319906	predicted protein	AT3G51000	epoxide hydrolase, putative	False	True	False	False	1.06374	0.141504	0.524018	1.39202	0.00105055	0.00827266	1			1.30861	0.00774031	0.308308	no
Spruce_27939	BT116166	GQ03712_O24	GQ03712_O24	GQ03712_O24.1	PF00650	CRAL/TRIO domain	UG|Pta|gb|DR687467	Transcribed locus, weakly similar to NP_171669.1 SEC14 cytosolic factor, putative / phosphoglyceride transfer protein, putative [Arabidopsis thaliana]	XP_002299355	predicted protein	AT1G01630	SEC14 cytosolic factor, putative / phosphoglyceride transfer protein, putative	False	True	False	False	-1.09315	0.4615	1	1.68306	0.000165893	0.00186777	-1.40596	0.0143578	0.895499	1.30861	0.0144214	0.408064	no
Spruce_25327	BT102846	GQ03214_D21	GQ0201_J18	GQ0201_J18.1	NULL	NULL	NULL	NULL	XP_002308281	NPR1/NIM1-like regulatory protein	AT5G45110	NPR3 (NPR1-LIKE PROTEIN 3); protein binding	False	True	False	False	1.13702	0.248315	0.77441	1.45881	0.00262024	0.0176166	1.01962	0.84361	1	1.30818	0.0234991	0.512453	no
Spruce_10439	BT106874	WS0044_O19	NA	NA	PF00112	Papain family cysteine protease	UG|Pta|gb|CO364426	Transcribed locus, moderately similar to NP_564497.1 RD21 (RESPONSIVE TO DEHYDRATION 21); cysteine-type peptidase [Arabidopsis thaliana]	XP_002326950	predicted protein	AT1G47128	RD21 (responsive to dehydration 21); cysteine-type endopeptidase/ cysteine-type peptidase	False	True	False	False	1.52331	0.16904	0.586024	1.8738	0.00254949	0.017194	1.06344	0.748942	1	1.30813	0.31997	1	no
Spruce_06162	BT111074	GQ03232_F18	GQ03232_F18	GQ03232_F18.1	PF00202	Aminotransferase class-III	UG|Pta|gb|CO161896	Transcribed locus, moderately similar to NP_568064.1 AGT2 (ALANINE:GLYOXYLATE AMINOTRANSFERASE 2); alanine-glyoxylate transaminase [Arabidopsis thaliana]	XP_002310591	predicted protein	AT4G39660	AGT2 (ALANINE:GLYOXYLATE AMINOTRANSFERASE 2); alanine-glyoxylate transaminase/ catalytic/ pyridoxal phosphate binding / transaminase	True	True	False	False	-1.70926	0.00510829	0.0393108	-1.877	0.00191627	0.0135975	1.43628	0.0501913	1	1.30793	0.0550695	0.750384	no
Spruce_18221	BT115225	GQ03611_N01	GQ03611_N01	GQ03611_N01.1	NULL	NULL	UG|Pta|gb|DT625349	Transcribed locus	NULL	NULL	NULL	NULL	True	True	False	False	-7.77952	1.92648e-07	1.97212e-05	-6.53842	9.82991e-07	3.76606e-05	1.09916	0.499691	1	1.30779	0.078664	0.874033	no
Spruce_18312	BT109920	GQ03213_L22	GQ03213_L22	GQ03213_L22.1	PF08577	PI31 proteasome regulator	UG|Pta|gb|DT624998	Transcribed locus, weakly similar to NP_190965.1 proteasome inhibitor-related [Arabidopsis thaliana]	XP_002322931	predicted protein	AT3G53970	proteasome inhibitor-related	False	True	False	False	1.30487	0.0455066	0.220304	1.70277	1.54253e-06	5.18346e-05	1.00197	0.984595	1	1.30751	0.00438715	0.233092	no
Spruce_12964	WS00820_C03	WS00820_C03	WS00820_C03	WS00820_C03.1	NULL	NULL	NULL	NULL	NULL	NULL	NULL	NULL	True	True	False	False	1.41055	0.000428117	0.00545509	1.84423	0.000837861	0.00688095	1			1.30745	0.077361	0.868213	no
Spruce_16405	BT115607	GQ03702_I20	GQ03702_I20	GQ03702_I20.1	NULL	NULL	UG|Pta|gb|DT637228	Transcribed locus, moderately similar to NP_564202.1 DNA-binding protein-related [Arabidopsis thaliana]	XP_002314618	predicted protein	AT1G23750	DNA-binding protein-related	True	True	False	False	-2.15451	0.00132462	0.0133266	-1.98404	0.000359898	0.0034595	1.20362	0.2777	1	1.30703	0.0502713	0.717375	no
Spruce_24735	BT108883	GQ03202_B18	GQ03202_B18	GQ03202_B18.2	PF04185	Phosphoesterase family	UG|Pta|gb|DR165722	Transcribed locus, moderately similar to NP_172203.2 phosphoesterase family protein [Arabidopsis thaliana]	XP_002314000	predicted protein	AT2G26870	phosphoesterase family protein	False	True	False	False	1.33682	0.0758633	0.325618	1.58426	0.00159793	0.011743	1.1023	0.453597	1	1.30633	0.0585447	0.773531	no
Spruce_10814	BT109605	WS02910_G21	NA	NA	PF00085	Thioredoxin	UG|Pta|gb|CV032612	Transcribed locus, weakly similar to NP_001105073.1 thioredoxin h-like protein [Zea mays]	XP_002309192	thioredoxin h	AT3G08710	ATH9 (thioredoxin H-type 9)	False	True	False	False	1.34011	0.025446	0.139964	1.66969	0.00146345	0.0108766	1.04824	0.73272	1	1.30604	0.00654881	0.28321	no
Spruce_31422	BT113658	GQ03416_H05	GQ03416_H05	GQ03416_H05.1	NULL	NULL	UG|Pta|gb|DR090155	Transcribed locus, weakly similar to NP_001058174.1 Os06g0642900 [Oryza sativa (japonica cultivar-group)]	XP_002325204	predicted protein	AT5G32440	LOCATED IN: chloroplast; EXPRESSED IN: 24 plant structures; EXPRESSED DURING: 15 growth stages; CONTAINS InterPro DOMAIN/s: Ubiquitin system component Cue (InterPro:IPR003892); BEST Arabidopsis thaliana protein match is: unknown protein (TAIR:AT1G80040.1); Has 303 Blast hits to 289 proteins in 67 species: Archae - 0; Bacteria - 2; Metazoa - 74; Fungi - 21; Plants - 93; Viruses - 0; Other Eukaryot…	False	True	False	False	1.15026	0.273708	0.831339	1.51417	0.00782427	0.0439461	-1.00809	0.939576	1	1.30581	0.0781065	0.872276	no
Spruce_21015	BT108811	GQ03201_F03	GQ03201_F03	GQ03201_F03.1	PF03819	MazG nucleotide pyrophosphohydrolase domain	UG|Pta|gb|CO368078	Transcribed locus, moderately similar to XP_001776270.1 predicted protein [Physcomitrella patens subsp. patens]	XP_002321100	predicted protein	AT3G25400	FUNCTIONS IN: molecular_function unknown; INVOLVED IN: biological_process unknown; LOCATED IN: cellular_component unknown; EXPRESSED IN: 11 plant structures; EXPRESSED DURING: 6 growth stages; CONTAINS InterPro DOMAIN/s: NTP Pyrophosphohydrolase MazG-related, RS21-C6 (InterPro:IPR011394), EAR (InterPro:IPR009039), NTP pyrophosphohydrolase MazG, putative catalytic core (InterPro:IPR004518); Has 57…	True	True	False	False	-2.39019	0.000587908	0.00700175	-3.21836	1.92261e-05	0.000347388	1.75804	0.017674	0.949518	1.30565	0.0103917	0.357635	no
Spruce_07912	BT109060	WS01017_I06	NA	NA	NULL	NULL	UG|Pta|gb|DR163574	Transcribed locus, weakly similar to XP_001784585.1 predicted protein [Physcomitrella patens subsp. patens]	XP_002326511	predicted protein	AT2G35350	PLL1 (POLTERGEIST LIKE 1); catalytic/ protein serine/threonine phosphatase	True	False	False	False	-1.49891	0.00161941	0.0156131	-1.22657	0.048416	0.201018	1.06831	0.479842	1	1.30551	0.0141844	0.405642	no
Spruce_26876	BT107843	GQ03113_G09	GQ03113_G09	GQ03113_G09.1	PF02330	Mitochondrial glycoprotein	UG|Pta|gb|DR683885	Transcribed locus, weakly similar to NP_001041996.1 Os01g0143300 [Oryza sativa (japonica cultivar-group)]	XP_002322920	predicted protein	AT5G02050	mitochondrial glycoprotein family protein / MAM33 family protein	True	True	False	False	-1.98182	0.00139607	0.0138847	-1.81153	0.00200914	0.0141534	1.19324	0.184801	1	1.30541	0.11783	1	no
Spruce_24619	BT116299	GQ03715_J22	GQ03715_J22	GQ03715_J22.1	PF00722	Glycosyl hydrolases family 16	UG|Pta|gb|DR049906	Transcribed locus, weakly similar to NP_192230.1 XTH9 (XYLOGLUCAN ENDOTRANSGLUCOSYLASE/HYDROLASE 9); hydrolase, acting on glycosyl bonds [Arabidopsis thaliana]	XP_002326087	predicted protein	AT4G03210	XTH9 (XYLOGLUCAN ENDOTRANSGLUCOSYLASE/HYDROLASE 9); hydrolase, acting on glycosyl bonds / xyloglucan:xyloglucosyl transferase	True	False	False	False	-2.77362	0.00502213	0.0388149	-1.42417	0.411213	1	-1.49262	0.429117	1	1.30478	0.00890774	0.330254	no
Spruce_21944	BT103574	GQ03124_L17	GQ0257_H22	GQ0257_H22.1	PF01842	ACT domain	UG|Pta|gb|CO365493	Transcribed locus	XP_002312081	predicted protein	AT2G39570	ACT domain-containing protein	True	True	False	False	2.79394	4.34905e-05	0.000936341	3.11187	4.48329e-07	2.09464e-05	1.17146	0.086948	1	1.30476	0.0675449	0.819836	no
Spruce_16247	GQ0175_A14	GQ0175_A14	GQ0175_A14	GQ0175_A14.1	NULL	NULL	NULL	NULL	XP_002312422	predicted protein	AT2G01120	ORC4 (ORIGIN RECOGNITION COMPLEX SUBUNIT 4); protein binding	True	True	False	False	-2.19716	0.000123582	0.00210069	-1.56473	0.00292893	0.0194078	-1.07621	0.535021	1	1.30475	0.0375683	0.63933	no
Spruce_02002	BT118802	WS0294_D11	NA	NA	PF02798	Glutathione S-transferase, N-terminal domain	UG|Pta|gb|DR023375	Transcribed locus, weakly similar to NP_001065123.1 Os10g0528300 [Oryza sativa (japonica cultivar-group)]	XP_002332367	predicted protein	AT1G10360	ATGSTU18 (GLUTATHIONE S-TRANSFERASE TAU 18); glutathione transferase	True	True	False	False	7.913	2.1947e-05	0.000558279	9.90702	1.56632e-08	2.34175e-06	1.04189	0.836891	1	1.30444	0.153424	1	no
Spruce_03055	BT105801	GQ02828_K22	GQ02828_K22	GQ02828_K22.1	PF03181	BURP domain	UG|Pta|gb|CO166043	Transcribed locus, weakly similar to NP_001061692.1 Os08g0380100 [Oryza sativa (japonica cultivar-group)]	XP_002314620	predicted protein	AT1G23760	JP630; polygalacturonase	True	True	False	False	2.84963	0.00071956	0.00816721	4.39838	7.55271e-07	3.0848e-05	-1.18328	0.106027	1	1.30442	0.230654	1	no
Spruce_11580	BT116497	GQ03719_M22	GQ03719_M22	GQ03719_M22.1	PF00696	Amino acid kinase family	UG|Pta|gb|CF399907	Transcribed locus, moderately similar to NP_973641.1 P5CS1 (DELTA1-PYRROLINE-5-CARBOXYLATE SYNTHASE 1) [Arabidopsis thaliana]	XP_002315202	predicted protein	AT3G55610	P5CS2 (DELTA 1-PYRROLINE-5-CARBOXYLATE SYNTHASE 2); catalytic/ glutamate 5-kinase/ glutamate-5-semialdehyde dehydrogenase/ oxidoreductase	True	True	False	False	-5.19321	7.76052e-08	1.12875e-05	-3.4607	5.52231e-06	0.00013407	-1.15073	0.346955	1	1.30406	0.00034399	0.055564	no
Spruce_17589	BT117859	GQ02828_E24	GQ03914_M22	GQ03914_M22.4	NULL	NULL	UG|Pta|gb|CO363845	Transcribed locus, weakly similar to NP_194153.1 VEP1 (VEIN PATTERNING 1); binding / catalytic [Arabidopsis thaliana]	XP_002302420	predicted protein	AT4G24220	VEP1 (VEIN PATTERNING 1); binding / catalytic	True	True	False	False	4.00108	0.00112921	0.0117506	3.7602	1.9567e-08	2.63249e-06	1.38721	0.0959549	1	1.3037	0.279145	1	no
Spruce_28300	BT118503	WS0271_C15	NA	NA	PF03171	2OG-Fe(II) oxygenase superfamily	UG|Pta|gb|DR093233	Transcribed locus, weakly similar to NP_194019.1 LDOX (TANNIN DEFICIENT SEED 4) [Arabidopsis thaliana]	XP_002301003	flavonol synthase 2	AT5G08640	FLS (FLAVONOL SYNTHASE); flavonol synthase	True	True	False	False	-31.2235	4.15606e-06	0.000162627	-15.9567	4.34261e-07	2.05883e-05	-1.50127	0.21222	1	1.3034	0.2384	1	no
Spruce_03181	BT105931	GQ02830_D23	GQ02830_D23	GQ02830_D23.1	PF00806	Pumilio-family RNA binding repeat	UG|Pta|gb|CO160976	Transcribed locus, moderately similar to NP_180483.1 APUM1 (ARABIDOPSIS PUMILIO 1); RNA binding [Arabidopsis thaliana]	XP_002316273	predicted protein	AT2G29190	APUM2 (Arabidopsis Pumilio 2); RNA binding / binding	True	True	False	False	-1.48691	0.00331306	0.0278272	-1.33003	0.000672455	0.00574419	1.1658	0.100864	1	1.30331	0.00633378	0.278599	no
Spruce_06830	BT114892	GQ03604_J10	GQ03604_J10	GQ03604_J10.1	NULL	NULL	UG|Pta|gb|CV034374	Transcribed locus, weakly similar to NP_174607.1 SAR1 (SUPPRESSOR OF AUXIN RESISTANCE1) [Arabidopsis thaliana]	XP_002297921	predicted protein	AT1G33410	SAR1 (suppressor of auxin resistance1)	False	True	False	False	-1.60159	0.017058	0.10186	-1.559	0.00246037	0.0167025	1.26853	0.040561	1	1.30319	0.136365	1	no
Spruce_25104	BT107619	GQ03110_H14	GQ03110_H14	GQ03110_H14.1	PF00107	Zinc-binding dehydrogenase	UG|Pta|gb|CO199904	Transcribed locus, moderately similar to NP_193889.1 oxidoreductase, zinc-binding dehydrogenase family protein [Arabidopsis thaliana]	XP_002305665	predicted protein	AT4G21580	oxidoreductase, zinc-binding dehydrogenase family protein	True	True	False	False	2.84308	2.25232e-05	0.00056962	4.26014	4.80439e-05	0.000706785	-1.15001	0.3107	1	1.30296	0.172679	1	no
Spruce_04519	BT111097	GQ03232_J23	GQ03232_J23	GQ03232_J23.2	PF02704	Gibberellin regulated protein	UG|Pta|gb|CO161000	Transcribed locus, weakly similar to NP_565369.1 secretory protein, putative [Arabidopsis thaliana]	XP_002327192	predicted protein	AT2G14900	gibberellin-regulated family protein	True	True	False	False	-2.59949	0.0030046	0.0257615	-1.63674	0.000702035	0.00594473	-1.21939	0.417775	1	1.30247	0.0109025	0.365681	no
Spruce_21317	BT104377	GQ02809_L11	GQ02809_L11	GQ02809_L11.2	PF02358	Trehalose-phosphatase	UG|Pta|gb|DR180368	Transcribed locus, moderately similar to NP_974105.1 ATTPS6 (Arabidopsis thaliana trehalose phosphatase/synthase 6); trehalose-phosphatase	XP_002318643	predicted protein	AT1G06410	ATTPS7; alpha,alpha-trehalose-phosphate synthase (UDP-forming)/ transferase, transferring glycosyl groups / trehalose-phosphatase	True	False	False	False	-1.42609	0.00422297	0.0337082	-1.28479	0.0107633	0.0573755	1.17322	0.119696	1	1.30224	0.00704705	0.292689	no
Spruce_14536	BT119727	GQ04109_F14	GQ04109_F14	GQ04109_F14.1	PF01250	Ribosomal protein S6	UG|Pta|gb|DR048119	Transcribed locus, moderately similar to NP_176632.1 ribosomal protein S6 family protein [Arabidopsis thaliana]	XP_002297965	predicted protein	AT1G64510	ribosomal protein S6 family protein	True	True	False	False	-3.64388	1.54481e-06	7.945e-05	-2.97455	3.51679e-05	0.00055714	1.06295	0.670118	1	1.30213	0.0242649	0.51998	no
Spruce_20616	BT119937	GQ04112_M13	GQ04112_M13	GQ04112_M13.1	NULL	NULL	UG|Pta|gb|DR015532	Transcribed locus	XP_002312347	predicted protein	AT1G26170	binding / protein transporter	True	True	False	False	-1.67316	2.36751e-05	0.000591307	-1.79707	2.90977e-05	0.000483368	1.39794	0.00136178	0.322081	1.30156	0.00197949	0.149014	no
Spruce_13392	BT116231	GQ03714_D04	GQ03714_D04	GQ03714_D04.1	PF00847	AP2 domain	UG|Pta|gb|DR092604	Transcribed locus	XP_002312185	AP2/ERF domain-containing transcription factor	AT5G05410	DREB2A; DNA binding / transcription activator/ transcription factor	True	True	False	False	1.68977	2.71051e-06	0.000119648	2.19913	1.65655e-05	0.000307794	1			1.30144	0.0267632	0.547947	no
Spruce_21430	BT117960	WS02715_B16	NA	NA	PF01159	Ribosomal protein L6e	UG|Pta|gb|DR059589	Transcribed locus, moderately similar to NP_177546.1 60S ribosomal protein L6 (RPL6B) [Arabidopsis thaliana]	XP_002299962	predicted protein	AT1G18540	60S ribosomal protein L6 (RPL6A)	True	True	False	False	-2.26694	0.00147539	0.0144853	-2.15146	0.000146117	0.00169437	1.23509	0.112033	1	1.30138	0.159289	1	no
Spruce_19679	BT104421	GQ02810_D03	GQ02810_D03	GQ02810_D03.1	NULL	NULL	UG|Pta|gb|CV134901	Transcribed locus, weakly similar to NP_201050.2 unknown protein [Arabidopsis thaliana]	XP_002328442	predicted protein	AT5G62440	Encodes a protein DOMINO1 that belongs to a plant-specific gene family sharing a common motif present in the tomato DEFECTIVE CHLOROPLASTS AND LEAVES (LeDCL) protein. DOMINO1 is located in the nucleus. Arabidopsis embryos carrying the domino1 mutation grow slowly in comparison with wild type embryos and reach only the globular stage at desiccation. The primary defect of the mutation at the cellul…	True	False	False	False	-2.19566	0.00132632	0.0133354	-1.58465	0.0347708	0.153127	-1.06512	0.746604	1	1.30087	0.12771	1	no
Spruce_02340	BT107136	WS02718_G16	NA	NA	PF01248	Ribosomal protein L7Ae/L30e/S12e/Gadd45 family	UG|Pta|gb|DR016353	Transcribed locus, strongly similar to NP_193969.1 ribosomal protein L7Ae/L30e/S12e/Gadd45 family protein [Arabidopsis thaliana]	XP_002327218	predicted protein	AT4G22380	ribosomal protein L7Ae/L30e/S12e/Gadd45 family protein	True	False	False	False	-2.04168	0.000775498	0.00866745	-1.76676	0.014454	0.0736073	1.12518	0.584565	1	1.30027	0.0250956	0.529661	no
Spruce_06506	BT106187	WS0046_L09	NA	NA	PF00682	HMGL-like	UG|Pta|gb|DR110475	Transcribed locus, moderately similar to NP_850087.1 hydroxymethylglutaryl-CoA lyase, putative / 3-hydroxy-3-methylglutarate-CoA lyase, putative / HMG-CoA lyase, putative [Arabidopsis thaliana]	XP_002314006	predicted protein	AT2G26800	hydroxymethylglutaryl-CoA lyase, putative / 3-hydroxy-3-methylglutarate-CoA lyase, putative / HMG-CoA lyase, putative	False	True	False	False	1.22139	0.255994	0.791598	1.41785	0.00391032	0.0247282	1.12005	0.369132	1	1.30021	0.101362	0.974632	no
Spruce_25706	BT100706	GQ03112_F14	GQ00411_M18	GQ00411_M18.1	NULL	NULL	UG|Pta|gb|AI812992	Transcribed locus, moderately similar to XP_001776005.1 predicted protein [Physcomitrella patens subsp. patens]	XP_002299147	predicted protein	AT5G13000	ATGSL12 (glucan synthase-like 12); 1,3-beta-glucan synthase/ transferase, transferring glycosyl groups	True	True	False	False	-3.79612	1.77994e-06	8.81578e-05	-2.80683	5.26343e-06	0.000129052	-1.04019	0.690119	1	1.30021	0.043858	0.67563	no
Spruce_12557	BT104337	GQ02809_C14	GQ02809_C14	GQ02809_C14.1	NULL	NULL	UG|Pta|gb|CO164296	Transcribed locus	NULL	NULL	NULL	NULL	True	True	False	False	5.28719	3.74492e-05	0.000835949	6.87353	9.30163e-08	7.14068e-06	1			1.30004	0.287322	1	no
Spruce_11933	BT113969	GQ03505_L02	GQ03505_L02	GQ03505_L02.1	NULL	NULL	NULL	NULL	XP_002336580	predicted protein	AT4G30845	unknown protein	True	True	False	False	1.99274	0.0014059	0.0139548	2.62791	0.000207093	0.00223233	-1.01474	0.903138	1	1.29959	0.169003	1	no
Spruce_16376	WS00754_A02	WS00754_A02	WS00754_A02	WS00754_A02.1	PF02984	Cyclin, C-terminal domain	UG|Pta|gb|CX713293	Transcribed locus, weakly similar to NP_173483.1 cyclin, putative [Arabidopsis thaliana]	XP_002323225	cyclin b	AT3G11520	CYCB1;3 (CYCLIN B1;3); cyclin-dependent protein kinase regulator	True	True	False	False	-5.35482	3.04811e-09	1.37998e-06	-3.64244	3.04476e-06	8.51525e-05	-1.13131	0.173701	1	1.29948	0.0278958	0.559727	no
Spruce_21580	BT104739	GQ02814_D20	GQ02814_D20	GQ02814_D20.1	PF00011	Hsp20/alpha crystallin family	UG|Pta|gb|DR165654	Transcribed locus, weakly similar to NP_172220.1 17.8 kDa class I heat shock protein (HSP17.8-CI) [Arabidopsis thaliana]	XP_002337678	predicted protein	AT5G59720	HSP18.2 (heat shock protein 18.2)	True	True	False	False	3.0381	2.42523e-07	2.34104e-05	3.90703	1.97435e-09	6.1615e-07	1.01031	0.730546	1	1.29927	0.0104704	0.358426	no
Spruce_29285	BT110405	GQ03221_E08	GQ03221_E08	GQ03221_E08.1	NULL	NULL	UG|Pta|gb|DR021104	Transcribed locus, weakly similar to NP_001078111.1 sugar transporter, putative [Arabidopsis thaliana]	XP_002315546	predicted protein	AT1G54730	sugar transporter, putative	True	True	False	False	5.95718	0.000127223	0.00214782	7.61862	1.17571e-05	0.000238337	1.01586	0.940372	1	1.29919	0.353876	1	no
Spruce_31549	WS0037_F01	WS0037_F01	WS0037_F01	WS0037_F01.1	NULL	NULL	NULL	NULL	NULL	NULL	NULL	NULL	True	True	False	False	1.37182	0.00277164	0.0240983	1.68866	0.00025971	0.00266969	1.05513	0.314179	1	1.29882	0.0319263	0.596245	no
Spruce_26607	BT102534	GQ03311_G24	GQ0196_C01	GQ0196_C01.1	NULL	NULL	UG|Pta|gb|DR691771	Transcribed locus	NULL	NULL	NULL	NULL	True	True	False	False	10.4182	1.6822e-08	3.97593e-06	13.9917	5.78672e-10	2.90638e-07	-1.03405	0.346593	1	1.29879	0.0710199	0.840834	no
Spruce_17426	BT116498	WS02737_P05	NA	NA	NULL	NULL	UG|Pta|gb|BM158463	Transcribed locus	NULL	NULL	NULL	NULL	False	True	False	False	2.11223	0.014231	0.088207	2.79188	0.000131188	0.00155778	-1.01839	0.930394	1	1.2979	0.223525	1	no
Spruce_11006	BT108409	GQ03121_G23	GQ03121_G23	GQ03121_G23.1	PF00581	Rhodanese-like domain	UG|Pta|gb|CX652784	Transcribed locus, weakly similar to NP_568119.1 CDC25 [Arabidopsis thaliana]	XP_002326204	predicted protein	AT5G03455	CDC25; arsenate reductase/ protein tyrosine phosphatase	False	True	False	False	-1.51248	0.0688546	0.302441	-1.34897	0.00854361	0.0471542	1.15713	0.375814	1	1.29738	0.117617	1	no
Spruce_22797	BT119267	GQ04103_F01	GQ04103_F01	GQ04103_F01.1	NULL	NULL	UG|Pta|gb|DN608515	Transcribed locus	NULL	NULL	NULL	NULL	True	True	False	False	11.4772	1.67158e-05	0.000453047	11.4591	1.45098e-06	4.96703e-05	1.29936	0.124969	1	1.2973	0.399159	1	no
Spruce_17622	BT103048	GQ0205_L09	GQ0205_L09	GQ0205_L09.1	PF00808	Histone-like transcription factor (CBF/NF-Y) and archaeal histone	UG|Pta|gb|DT625974	Transcribed locus, moderately similar to XP_001694051.1 hypothetical transcription factor Hap5a-like protein [Chlamydomonas reinhardtii]	XP_002322264	predicted protein	AT3G48590	NF-YC1 (NUCLEAR FACTOR Y, SUBUNIT C1); DNA binding / transcription activator/ transcription factor	True	True	False	False	-2.39216	0.0014827	0.0145393	-1.78553	0.000814161	0.00671552	-1.03283	0.779693	1	1.29716	0.195478	1	no
Spruce_19240	BT107254	GQ03105_A22	GQ03105_A22	GQ03105_A22.1	NULL	NULL	UG|Pta|gb|DR694762	Transcribed locus, moderately similar to NP_974286.1 SPY (SPINDLY) [Arabidopsis thaliana]	XP_002323412	predicted protein	AT3G11540	SPY (SPINDLY); protein N-acetylglucosaminyltransferase/ protein binding / transferase, transferring glycosyl groups	True	True	False	False	-2.6453	0.000841494	0.00930157	-1.96189	0.000308495	0.00304647	-1.03952	0.819214	1	1.29708	0.108644	1	no
Spruce_21061	BT108426	GQ03121_K11	GQ03121_K11	GQ03121_K11.1	NULL	NULL	NULL	NULL	XP_002297937	predicted protein	AT5G16950	unknown protein	True	True	False	False	-3.06602	0.000897624	0.00978739	-2.25231	0.000199502	0.00216429	-1.04966	0.834194	1	1.29687	0.0547504	0.747938	no
Spruce_07242	BT117510	GQ03901_O01	GQ03901_O01	GQ03901_O01.1	PF05542	Protein of unknown function (DUF760)	UG|Pta|gb|DN463927	Transcribed locus, weakly similar to NP_175278.1 unknown protein [Arabidopsis thaliana]	XP_002329701	predicted protein	AT3G17800	mRNA level of the MEB5.2 gene (At3g17800) remains unchanged after cutting the inflorescence stem	False	True	False	False	1.30098	0.0160535	0.0972714	1.68684	0.00026876	0.00273994	1			1.2966	0.0643674	0.803504	no
Spruce_01709	GQ03218_D03	GQ03218_D03	GQ03218_D03	GQ03218_D03.3	PF01486	K-box region	UG|Pta|gb|DR016118	Transcribed locus, weakly similar to NP_182090.1 AGL20 (AGAMOUS-LIKE 20); transcription factor [Arabidopsis thaliana]	XP_002302552	MIKC mads-box transcription factor SOC1	AT2G45660	AGL20 (AGAMOUS-LIKE 20); transcription factor	False	True	False	False	1.31721	0.239882	0.755051	1.76702	0.000864276	0.00705288	-1.03468	0.833917	1	1.29653	0.199634	1	no
Spruce_05893	BT101293	GQ01301_E12	GQ01301_E12	GQ01301_E12.1	PF00182	Chitinase class I	UG|Pta|gb|DR117318	Transcribed locus, moderately similar to NP_566426.1 ATHCHIB (BASIC CHITINASE); chitinase [Arabidopsis thaliana]	XP_002306220	predicted protein	AT3G12500	ATHCHIB (ARABIDOPSIS THALIANA BASIC CHITINASE); chitinase	True	True	False	False	60.96	7.03969e-09	2.35712e-06	81.8414	2.84584e-09	7.62356e-07	-1.03601	0.515275	1	1.29588	0.275684	1	no
Spruce_04549	BT118548	GQ04007_J06	GQ04007_J06	GQ04007_J06.1	PF00232	Glycosyl hydrolase family 1	UG|Pta|gb|CO164857	Transcribed locus, moderately similar to NP_173978.1 glycosyl hydrolase family 1 protein [Arabidopsis thaliana]	XP_002311330	predicted protein	AT1G26560	BGLU40 (BETA GLUCOSIDASE 40); catalytic/ cation binding / hydrolase, hydrolyzing O-glycosyl compounds	True	True	False	False	2.04315	0.000609684	0.00717933	2.64747	8.79717e-05	0.00113111	1			1.29578	0.204753	1	no
Spruce_04863	BT113057	GQ03325_B19	GQ03325_B19	GQ03325_B19.1	PF00646	F-box domain	UG|Pta|gb|DR020766	Transcribed locus, weakly similar to NP_190868.1 ATPP2-A15 (Phloem protein 2-A15); carbohydrate binding [Arabidopsis thaliana]	XP_002326406	f-box family protein	AT3G53000	AtPP2-A15 (Phloem protein 2-A15); carbohydrate binding	False	True	False	False	1.09834	0.38826	0.956192	1.42514	0.00861872	0.0475035	-1.00144	0.989814	1	1.29567	0.0263645	0.543941	no
Spruce_29546	BT109302	GQ03206_O12	GQ03206_O12	GQ03206_O12.1	PF00861	Ribosomal L18p/L5e family	UG|Pta|gb|DR053013	Transcribed locus, moderately similar to NP_175268.1 ribosomal protein L18 family protein [Arabidopsis thaliana]	XP_002314349	predicted protein	AT1G48350	ribosomal protein L18 family protein	True	False	False	False	-1.89318	0.00647287	0.0474707	-1.43122	0.0107854	0.0574552	-1.02095	0.908035	1	1.29564	0.0461616	0.687627	no
Spruce_25132	BT105372	GQ02821_J13	GQ02821_J13	GQ02821_J13.1	NULL	NULL	UG|Pta|gb|DR091445	Transcribed locus, weakly similar to NP_001119443.1 agenet domain-containing protein / bromo-adjacent homology (BAH) domain-containing protein [Arabidopsis thaliana]	NULL	NULL	NULL	NULL	False	True	False	False	1.28022	0.122379	0.470448	1.54495	0.0012896	0.00980671	1.0735	0.496208	1	1.29548	0.0944684	0.949156	no
Spruce_12607	BT114982	GQ03606_I02	GQ03606_I02	GQ03606_I02.1	PF02704	Gibberellin regulated protein	UG|Pta|gb|AW042959	Transcribed locus, weakly similar to NP_180639.2 gibberellin-regulated family protein [Arabidopsis thaliana]	XP_002323858	predicted protein	AT1G74670	gibberellin-responsive protein, putative	True	True	False	False	-11.8912	2.19324e-05	0.000558279	-12.324	9.95828e-06	0.000210706	1.34259	0.228258	1	1.29544	0.423244	1	no
Spruce_19076	BT115925	GQ03708_P04	GQ03708_P04	GQ03708_P04.1	PF00043	Glutathione S-transferase, C-terminal domain	UG|Pta|gb|DR023375	Transcribed locus, weakly similar to NP_001065123.1 Os10g0528300 [Oryza sativa (japonica cultivar-group)]	XP_002311870	predicted protein	AT1G10370	ERD9 (EARLY-RESPONSIVE TO DEHYDRATION 9); glutathione transferase	True	True	False	False	10.0897	1.11046e-05	0.000333593	13.0671	3.29961e-10	2.01279e-07	1			1.2951	0.330574	1	no
Spruce_25682	BT115854	GQ02013_J11	GQ03707_I04	GQ03707_I04.2	PF00319	SRF-type transcription factor (DNA-binding and dimerisation domain)	UG|Pta|gb|DR079733	Transcribed locus, weakly similar to NP_001105148.1 m19 protein [Zea mays]	XP_002310310	predicted protein	AT2G22540	SVP (SHORT VEGETATIVE PHASE); transcription factor/ translation repressor, nucleic acid binding	False	True	False	False	1.53119	0.00818502	0.0571334	1.95757	4.97105e-06	0.000123485	1.01294	0.346593	1	1.29502	0.0949013	0.951203	no
Spruce_07725	BT106380	GQ02908_J08	GQ02908_J08	GQ02908_J08.1	PF08241	Methyltransferase domain	UG|Pta|gb|CX648439	Transcribed locus, weakly similar to NP_176677.1 G-TMT (GAMMA-TOCOPHEROL METHYLTRANSFERASE) [Arabidopsis thaliana]	XP_002319777	predicted protein	AT1G64970	G-TMT (GAMMA-TOCOPHEROL METHYLTRANSFERASE); tocopherol O-methyltransferase	False	True	False	False	-2.20766	0.00776014	0.0548891	-1.66373	0.00347418	0.0223931	-1.02485	0.855666	1	1.29476	0.275928	1	no
Spruce_27413	WS00819_N09	WS00819_N09	WS00819_N09	WS00819_N09.1	NULL	NULL	NULL	NULL	NULL	NULL	NULL	NULL	False	True	False	False	1.16647	0.260006	0.800732	1.54519	0.00118195	0.00911531	-1.02326	0.789422	1	1.29457	0.0835124	0.899906	no
Spruce_27284	BT104153	GQ02806_P21	GQ02806_P21	GQ02806_P21.1	PF04047	Periodic tryptophan protein 2 WD repeat associated presumed domain	NULL	NULL	XP_002304160	predicted protein	AT1G15440	transducin family protein / WD-40 repeat family protein	True	False	False	False	-2.4954	1.39071e-07	1.58521e-05	-1.32366	0.068063	0.265286	-1.45649	0.00852977	0.762211	1.29437	0.0247979	0.525447	no
Spruce_19366	BT117564	GQ03903_I16	GQ03903_I16	GQ03903_I16.1	PF00005	ABC transporter	UG|Pta|gb|CO201633	Transcribed locus, strongly similar to NP_001063997.1 Os09g0572400 [Oryza sativa (japonica cultivar-group)]	XP_002331473	ABC transporter family protein	AT5G60790	ATGCN1; transporter	False	True	False	False	1.83552	0.0161281	0.0976314	1.84408	0.000156564	0.00178461	1.28832	0.0529668	1	1.29432	0.210539	1	no
Spruce_03671	BT119381	GQ04104_O03	GQ04104_O03	GQ04104_O03.1	PF01103	Surface antigen	UG|Pta|gb|CO200676	Transcribed locus, moderately similar to XP_001751889.1 predicted protein [Physcomitrella patens subsp. patens]	XP_002299371	predicted protein	AT3G46740	TOC75-III (TRANSLOCON AT THE OUTER ENVELOPE MEMBRANE OF CHLOROPLASTS 75-III); P-P-bond-hydrolysis-driven protein transmembrane transporter	True	True	False	False	-3.07719	0.00049118	0.00604673	-2.63197	6.50625e-06	0.000151768	1.107	0.471275	1	1.29426	0.177735	1	no
Spruce_07570	BT100967	GQ03808_P17	GQ0061_A08	GQ0061_A08.1	PF06552	Plant specific mitochondrial import receptor subunit TOM20	UG|Pta|gb|DT637590	Transcribed locus, weakly similar to NP_001045229.1 Os01g0921600 [Oryza sativa (japonica cultivar-group)]	XP_002299299	predicted protein	AT3G27080	TOM20-3 (TRANSLOCASE OF OUTER MEMBRANE 20 KDA SUBUNIT 3); P-P-bond-hydrolysis-driven protein transmembrane transporter	True	False	False	False	-1.51422	0.00649708	0.0475939	-1.01286	0.927555	1	-1.1553	0.350592	1	1.29403	0.0344986	0.616811	no
Spruce_12875	BT116887	WS01019_L18	NA	NA	NULL	NULL	UG|Pta|gb|CO164716	Transcribed locus, moderately similar to NP_173736.1 dynein light chain type 1 family protein [Arabidopsis thaliana]	NULL	NULL	NULL	NULL	True	True	False	False	1.8829	7.40422e-05	0.00141822	2.2654	1.44903e-05	0.000278618	1.07552	0.388062	1	1.29401	0.0240327	0.516728	no
Spruce_05165	WS00725_O14	WS02718_C23	NA	NA	PF07859	alpha/beta hydrolase fold	UG|Pta|gb|DR025024	Transcribed locus, weakly similar to NP_001058950.1 Os07g0162700 [Oryza sativa (japonica cultivar-group)]	XP_002297728	predicted protein	AT5G06570	hydrolase	True	True	False	False	5.57159	1.0446e-05	0.000317368	6.44602	5.66465e-07	2.50252e-05	1.11837	0.394978	1	1.29389	0.192354	1	no
Spruce_24061	BT109830	WS02718_O03	NA	NA	PF00646	F-box domain	UG|Pta|gb|CV033907	Transcribed locus, moderately similar to XP_001761459.1 predicted protein [Physcomitrella patens subsp. patens]	XP_002305042	f-box family protein	AT5G46170	F-box family protein	True	True	False	False	-3.04712	3.60677e-05	0.000815303	-2.48264	2.87348e-06	8.15947e-05	1.05374	0.642145	1	1.29333	0.0529398	0.736347	no
Spruce_21324	BT116498	WS02731_C11	NA	NA	NULL	NULL	UG|Pta|gb|BM158463	Transcribed locus	NULL	NULL	NULL	NULL	False	True	False	False	1.9106	0.0313739	0.165814	2.45423	3.95159e-05	0.000608822	1.00655	0.975275	1	1.29295	0.190635	1	no
Spruce_26713	BT107345	WS02716_L11	NA	NA	NULL	NULL	UG|Pta|gb|DR015878	Transcribed locus, weakly similar to NP_001056523.1 Os05g0597100 [Oryza sativa (japonica cultivar-group)]	XP_002326411	histone deacetylase	AT5G22650	HD2B (HISTONE DEACETYLASE 2B); histone deacetylase	True	True	False	False	-3.55092	0.00638284	0.0468793	-2.37205	0.000813299	0.00671186	-1.15782	0.568024	1	1.29293	0.408264	1	no
Spruce_04187	BT115221	GQ0074_O11	GQ03611_L24	GQ03611_L24.1	NULL	NULL	UG|Pta|gb|CV143953	Transcribed locus, moderately similar to NP_001050556.1 Os03g0581600 [Oryza sativa (japonica cultivar-group)]	XP_002315492	predicted protein	AT3G06790	plastid developmental protein DAG, putative	True	False	False	False	-2.22968	0.0024562	0.0218424	-1.63318	0.0193402	0.0940501	-1.05596	0.708964	1	1.29289	0.247846	1	no
Spruce_08465	BT108498	GQ03122_M08	GQ03122_M08	GQ03122_M08.1	PF02518	Histidine kinase-, DNA gyrase B-, and HSP90-like ATPase	UG|Pta|gb|BQ290976	Transcribed locus, weakly similar to XP_001773550.1 phytochrome 4 [Physcomitrella patens subsp. patens]	XP_002312330	predicted protein	AT1G09570	PHYA (PHYTOCHROME A); G-protein coupled photoreceptor/ protein histidine kinase/ red or far-red light photoreceptor/ signal transducer	True	True	False	False	-1.9482	4.52478e-05	0.000964571	-2.03615	2.0475e-05	0.000363217	1.35086	0.00856449	0.762211	1.29251	0.0101318	0.353526	no
Spruce_14877	BT111645	GQ03301_K18	GQ03301_K18	GQ03301_K18.1	PF04696	pinin/SDK/memA/ protein conserved region	UG|Pta|gb|DN609303	Transcribed locus, weakly similar to NP_001051006.1 Os03g0701900 [Oryza sativa (japonica cultivar-group)]	XP_002298191	predicted protein	AT1G15200	protein-protein interaction regulator family protein	False	True	False	False	-1.45971	0.0362721	0.185127	-1.89136	0.00138637	0.0104096	1.67398	0.0117422	0.836698	1.29194	0.0719015	0.844975	no
Spruce_25020	BT106540	GQ03004_H08	GQ03004_H08	GQ03004_H08.1	PF01412	Putative GTPase activating protein for Arf	UG|Pta|gb|CO363860	Transcribed locus, moderately similar to XP_001202851.1 PREDICTED: hypothetical protein, partial [Strongylocentrotus purpuratus]	XP_002329561	predicted protein	AT4G17890	AGD8 (ARF-GAP DOMAIN 8); ARF GTPase activator/ DNA binding / zinc ion binding	False	True	False	False	-1.03808	0.727876	1	1.46598	0.00169029	0.012273	-1.17794	0.0777147	1	1.29191	0.0406112	0.651725	no
Spruce_22029	BT112617	GQ03318_H20	GQ03318_H20	GQ03318_H20.1	PF10601	LITAF-like zinc finger domain	UG|Pta|gb|DR386885	Transcribed locus, weakly similar to NP_568286.1 unknown protein [Arabidopsis thaliana]	XP_002299338	predicted protein	AT5G13190	INVOLVED IN: biological_process unknown; LOCATED IN: cellular_component unknown; EXPRESSED IN: 24 plant structures; EXPRESSED DURING: 15 growth stages; CONTAINS InterPro DOMAIN/s: LPS-induced tumor necrosis factor alpha factor (InterPro:IPR006629); Has 21 Blast hits to 21 proteins in 10 species: Archae - 0; Bacteria - 0; Metazoa - 2; Fungi - 0; Plants - 19; Viruses - 0; Other Eukaryotes - 0 (sour…	False	True	False	False	1.90475	0.0102034	0.0682164	3.37803	1.04661e-05	0.000218197	-1.3729	0.0388069	1	1.29178	0.216279	1	no
Spruce_01506	BT112353	WS0287_G13	NA	NA	PF00125	Core histone H2A/H2B/H3/H4	UG|Pta|gb|CX652743	Transcribed locus, strongly similar to NP_524352.1 Histone H4 replacement CG3379-PC, isoform C [Drosophila melanogaster]	XP_002339024	histone H4	AT5G59970	histone H4	True	True	False	False	-2.99343	0.00018704	0.00290164	-1.93233	0.000543383	0.00482803	-1.19927	0.315637	1	1.29173	0.0601826	0.781305	no
Spruce_06676	GQ0043_N14	WS02913_J03	NA	NA	NULL	NULL	UG|Pta|gb|U39301	Xylem caffeic acid O-methyltransferase (COMT-1)	XP_002320237	catechol o-methyltransferase related	AT5G54160	ATOMT1 (O-METHYLTRANSFERASE 1); caffeate O-methyltransferase/ myricetin 3'-O-methyltransferase/ quercetin 3-O-methyltransferase	True	True	False	False	3.95019	0.00113411	0.0117824	4.88646	2.65692e-08	3.09435e-06	1.04421	0.135419	1	1.29171	0.39825	1	no
Spruce_14712	BT106599	GQ03006_B05	GQ03006_B05	GQ03006_B05.2	PF01412	Putative GTPase activating protein for Arf	UG|Pta|gb|CF475073	Transcribed locus, weakly similar to NP_567620.1 ZAC (ARF-GAP DOMAIN 12); ARF GTPase activator [Arabidopsis thaliana]	XP_002298890	predicted protein	AT4G21160	ZAC; ARF GTPase activator/ phospholipid binding	False	True	False	False	-1.52831	0.0409151	0.203163	-1.41422	0.00193601	0.0137103	1.19524	0.0988968	1	1.29167	0.15859	1	no
Spruce_21084	GQ0228_D03	WS02747_D17	NA	NA	PF00085	Thioredoxin	UG|Pta|gb|DR014570	Transcribed locus, weakly similar to NP_190672.1 ATTRX1 (Arabidopsis thaliana thioredoxin H-type 1); thiol-disulfide exchange intermediate	XP_002310830	thioredoxin h	AT3G51030	ATTRX1; oxidoreductase, acting on sulfur group of donors, disulfide as acceptor	True	True	False	False	2.18221	0.000908191	0.00987247	2.44719	0.000132585	0.00157089	1.15163	0.229461	1	1.29147	0.168807	1	no
Spruce_23743	BT111443	GQ03237_M14	GQ03237_M14	GQ03237_M14.1	NULL	NULL	UG|Pta|gb|DR163225	Transcribed locus, weakly similar to NP_563700.1 PRP39; binding [Arabidopsis thaliana]	XP_002303113	predicted protein	AT1G04080	PRP39; binding	False	True	False	False	-1.69176	0.0208203	0.119344	-1.36283	0.00366279	0.0234116	1.0395	0.769027	1	1.29039	0.132178	1	no
Spruce_05415	BT114054	WS0286_M16	NA	NA	PF02453	Reticulon	UG|Pta|gb|DR089044	Transcribed locus, weakly similar to NP_001056102.1 Os05g0526400 [Oryza sativa (japonica cultivar-group)]	XP_002299504	predicted protein	AT4G11220	BTI2 (VIRB2-INTERACTING PROTEIN 2)	False	True	False	False	1.39684	0.0958332	0.388915	1.63438	0.000902816	0.00730617	1.10261	0.541962	1	1.29012	0.0867448	0.914158	no
Spruce_05783	BT107245	GQ03104_P16	GQ03104_P16	GQ03104_P16.1	PF10262	Selenoprotein T	UG|Pta|gb|DR744118	Transcribed locus, weakly similar to NP_200672.1 selenoprotein-related [Arabidopsis thaliana]	XP_002322986	predicted protein	AT5G58640	selenoprotein-related	False	True	False	False	1.18846	0.216023	0.69921	1.41837	0.00652755	0.0379356	1.08084	0.540475	1	1.28994	0.0407996	0.652638	no
Spruce_25827	BT103098	GQ03005_O20	GQ0206_J07	GQ0206_J07.1	PF03953	Tubulin/FtsZ family, C-terminal domain	UG|Pta|gb|DR160508	Transcribed locus, strongly similar to NP_196786.1 TUB6 (BETA-6 TUBULIN) [Arabidopsis thaliana]	XP_002322609	tubulin, beta chain	AT5G12250	TUB6 (BETA-6 TUBULIN); structural constituent of cytoskeleton	False	True	False	False	-2.45939	0.00930194	0.0634149	-2.45824	0.00694218	0.039841	1.28907	0.387035	1	1.28967	0.310165	1	no
Spruce_29620	BT107779	GQ03112_K06	GQ03112_K06	GQ03112_K06.1	NULL	NULL	UG|Pta|gb|DT628927	Transcribed locus, moderately similar to NP_565331.1 MOD1 (MOSAIC DEATH 1); enoyl-[acyl-carrier-protein] reductase (NADH)/ oxidoreductase [Arabidopsis thaliana]	XP_002304026	predicted protein	AT2G05990	MOD1 (MOSAIC DEATH 1); enoyl-[acyl-carrier-protein] reductase (NADH)/ enoyl-[acyl-carrier-protein] reductase/ oxidoreductase	True	True	False	False	-2.03804	0.000234869	0.00343321	-1.56136	0.000488192	0.00442722	-1.01238	0.901691	1	1.28933	0.0328458	0.604693	no
Spruce_26548	WS00725_F11	WS00725_F11	WS00725_F11	WS00725_F11.1	PF01486	K-box region	UG|Pta|gb|DR120726	Transcribed locus, weakly similar to XP_001776709.1 MIKCC MADS-domain protein PPMC6 [Physcomitrella patens subsp. patens]	XP_002325531	predicted protein	AT1G24260	SEP3 (SEPALLATA3); DNA binding / protein binding / transcription factor	True	False	False	False	-2.30285	3.33775e-05	0.000770751	-1.72856	0.0544624	0.221488	-1.03332	0.895895	1	1.28928	0.036786	0.633099	no
Spruce_12263	BT105665	GQ04102_E11	GQ02825_P05	GQ02825_P05.1	PF01900	Rpp14/Pop5 family	NULL	NULL	XP_002321344	predicted protein	AT1G04635	EMB1687 (EMBRYO DEFECTIVE 1687); ribonuclease P/ ribonuclease	True	False	False	False	1.89267	0.00322121	0.027148	1.13776	0.226621	0.702323	2.14462	0.000856261	0.248235	1.28921	0.0458399	0.687627	no
Spruce_24283	BT114797	GQ03602_G04	GQ03602_G04	GQ03602_G04.1	PF02496	ABA/WDS induced protein	UG|Pta|gb|DN631300	Transcribed locus, weakly similar to NP_001065841.1 Os11g0167800 [Oryza sativa (japonica cultivar-group)]	XP_002306704	predicted protein	NULL	NULL	True	False	False	False	-2.26479	0.0021923	0.0199178	-1.28559	0.200488	0.634549	-1.36653	0.195265	1	1.28915	0.0921524	0.94067	no
Spruce_18112	BT104205	GQ02807_J18	GQ02807_J18	GQ02807_J18.1	PF00097	Zinc finger, C3HC4 type (RING finger)	UG|Pta|gb|AW784096	Transcribed locus, weakly similar to XP_001765272.1 predicted protein [Physcomitrella patens subsp. patens]	XP_002324833	predicted protein	AT4G32600	zinc finger (C3HC4-type RING finger) family protein	False	True	False	False	1.78507	0.037449	0.189988	1.82229	0.00897293	0.0491272	1.2627	0.367382	1	1.28903	0.147866	1	no
Spruce_05116	BT105850	GQ02829_F10	GQ02829_F10	GQ02829_F10.1	PF00085	Thioredoxin	UG|Pta|gb|DR014570	Transcribed locus, weakly similar to NP_190672.1 ATTRX1 (Arabidopsis thaliana thioredoxin H-type 1); thiol-disulfide exchange intermediate	XP_002310830	thioredoxin h	AT3G51030	ATTRX1; oxidoreductase, acting on sulfur group of donors, disulfide as acceptor	True	True	False	False	1.76735	0.0061957	0.0458248	2.2781	1.86642e-07	1.15373e-05	1			1.28899	0.156912	1	no
Spruce_13088	BT112254	GQ03312_J14	GQ03312_J14	GQ03312_J14.1	NULL	NULL	UG|Pta|gb|DR693731	Transcribed locus	NULL	NULL	AT3G57450	unknown protein	True	True	False	False	6.53135	1.86402e-06	9.09294e-05	8.41806	1.27805e-07	8.88651e-06	1			1.28887	0.233462	1	no
Spruce_17832	WS0321_C13	WS0321_C13	WS0321_C13	WS0321_C13.1	NULL	NULL	UG|Pta|gb|AI919912	Transcribed locus	NULL	NULL	NULL	NULL	True	True	False	False	1.85544	0.00150376	0.0147189	2.06647	0.000561154	0.0049527	1.15717	0.382267	1	1.28878	0.0316249	0.59378	no
Spruce_06831	WS0314_H06	WS0314_H06	WS0314_H06	WS0314_H06.1	NULL	NULL	UG|Pta|gb|CX652357	Transcribed locus	NULL	NULL	NULL	NULL	False	True	False	False	1.0493	0.790425	1	1.37771	0.00651435	0.0378862	-1.01882	0.922748	1	1.28873	0.00301213	0.191299	no
Spruce_05657	BT117429	GQ03819_F09	GQ03819_F09	GQ03819_F09.1	NULL	NULL	UG|Pta|gb|CO169209	Transcribed locus	NULL	NULL	NULL	NULL	False	True	False	False	1.60272	0.0115534	0.0748283	1.97899	0.00029938	0.00297749	1.04332	0.661829	1	1.28826	0.146983	1	no
Spruce_04801	BT116744	WS01030_A10	NA	NA	PF00459	Inositol monophosphatase family	UG|Pta|gb|DT634073	Transcribed locus, moderately similar to XP_001773062.1 predicted protein [Physcomitrella patens subsp. patens]	XP_002317235	predicted protein	AT5G54390	AHL (ARABIDOPSIS HAL2-LIKE); 3'(2'),5'-bisphosphate nucleotidase/ inositol or phosphatidylinositol phosphatase	False	True	False	False	1.02454	0.446757	1	1.29105	0.000603479	0.00525136	1.0223	0.522094	1	1.28822	0.00049285	0.0679921	no
Spruce_04352	BT111399	GQ03237_B11	GQ03237_B11	GQ03237_B11.1	PF00249	Myb-like DNA-binding domain	NULL	NULL	XP_002298100	predicted protein	AT1G72650	TRFL6 (TRF-LIKE 6); DNA binding / transcription factor	False	True	False	False	1.5646	0.0144007	0.0890187	1.53193	0.00089559	0.00726049	1.31552	0.0448641	1	1.28805	0.0669494	0.817472	no
Spruce_07132	WS00814_H02	WS00814_H02	WS00814_H02	WS00814_H02.1	NULL	NULL	UG|Pta|gb|CO171922	Transcribed locus, moderately similar to NP_001047509.1 Os02g0633300 [Oryza sativa (japonica cultivar-group)]	XP_002336800	oligopeptide transporter OPT family	AT1G65730	YSL7 (YELLOW STRIPE LIKE 7); oligopeptide transporter	False	True	False	False	1.13221	0.0139356	0.0867776	1.46352	0.000393342	0.00371239	-1.00369	0.346593	1	1.28788	0.0106423	0.361978	no
Spruce_02638	BT106980	WS02751_H03	NA	NA	PF01466	Skp1 family, dimerisation domain	UG|Pta|gb|DR014466	Transcribed locus, strongly similar to XP_001753031.1 predicted protein [Physcomitrella patens subsp. patens]	XP_002327737	predicted protein	AT5G42190	ASK2 (ARABIDOPSIS SKP1-LIKE 2); protein binding / ubiquitin-protein ligase	False	True	False	False	-1.24537	0.43431	1	-1.50776	0.00305778	0.0201206	1.55887	0.0767523	1	1.28758	0.20101	1	no
Spruce_20166	BT119338	GQ04104_F13	GQ04104_F13	GQ04104_F13.1	PF00536	SAM domain (Sterile alpha motif)	UG|Pta|gb|DR015336	Transcribed locus, weakly similar to NP_564842.1 ribosomal protein S5 family protein [Arabidopsis thaliana]	XP_002318763	predicted protein	AT5G23680	sterile alpha motif (SAM) domain-containing protein	True	True	False	False	2.65526	3.5473e-05	0.000805257	3.14159	2.02908e-05	0.000361145	1.08821	0.58968	1	1.28753	0.0223092	0.502678	no
Spruce_17782	BT106428	GQ03001_H04	GQ03001_H04	GQ03001_H04.1	NULL	NULL	UG|Pta|gb|DT633268	Transcribed locus, weakly similar to NP_680687.2 unknown protein [Arabidopsis thaliana]	XP_002311637	predicted protein	AT4G14746	INVOLVED IN: biological_process unknown; LOCATED IN: anchored to membrane; CONTAINS InterPro DOMAIN/s: EGF (InterPro:IPR006210); Has 201 Blast hits to 179 proteins in 41 species: Archae - 0; Bacteria - 0; Metazoa - 168; Fungi - 0; Plants - 31; Viruses - 0; Other Eukaryotes - 2 (source: NCBI BLink).	False	True	False	False	1.05915	0.150558	0.541335	1.36345	0.00154247	0.0113927	1			1.28731	0.00996995	0.351397	no
Spruce_01635	BT118982	GQ04012_P12	GQ04012_P12	GQ04012_P12.1	PF00300	Phosphoglycerate mutase family	UG|Pta|gb|DR110720	Transcribed locus, weakly similar to NP_001078794.1 unknown protein [Arabidopsis thaliana]	XP_002313210	predicted protein	AT5G64460	FUNCTIONS IN: molecular_function unknown; INVOLVED IN: biological_process unknown; LOCATED IN: cellular_component unknown; EXPRESSED IN: 22 plant structures; EXPRESSED DURING: 13 growth stages; CONTAINS InterPro DOMAIN/s: Phosphoglycerate mutase (InterPro:IPR013078); BEST Arabidopsis thaliana protein match is: unknown protein (TAIR:AT1G58280.3); Has 385 Blast hits to 382 proteins in 84 species: A…	True	True	False	False	2.69616	8.56059e-05	0.00158692	4.49586	5.51892e-06	0.00013407	-1.29577	0.115075	1	1.28689	0.0908704	0.933207	no
Spruce_26236	BT112003	WS02742_M16	NA	NA	PF00504	Chlorophyll A-B binding protein	UG|Pta|gb|CO361107	Transcribed locus, moderately similar to NP_192772.1 LHCB5 (LIGHT HARVESTING COMPLEX OF PHOTOSYSTEM II 5); chlorophyll binding [Arabidopsis thaliana]	XP_002329192	light-harvesting complex II protein Lhcb5	AT4G10340	LHCB5 (LIGHT HARVESTING COMPLEX OF PHOTOSYSTEM II 5); chlorophyll binding	False	True	False	False	1.21397	0.353089	0.884289	2.08252	0.000161258	0.00182645	-1.33372	0.134131	1	1.28622	0.120687	1	no
Spruce_14478	BT109976	WS04212_C10	NA	NA	PF01027	Uncharacterised protein family UPF0005	UG|Pta|gb|DR015858	Transcribed locus, weakly similar to NP_001042433.1 Os01g0221600 [Oryza sativa (japonica cultivar-group)]	XP_002303616	predicted protein	AT3G18440	AtALMT9 (aluminum-activated malate transporter 9); anion channel	True	True	False	False	-2.19326	0.00562568	0.0423891	-1.68167	0.00426507	0.0265742	-1.01418	0.927125	1	1.28598	0.238379	1	no
Spruce_02079	BT108363	GQ03120_M24	GQ03120_M24	GQ03120_M24.1	PF04398	Protein of unknown function, DUF538	UG|Pta|gb|DR165472	Transcribed locus, weakly similar to NP_568383.1 unknown protein [Arabidopsis thaliana]	XP_002299126	predicted protein	AT5G19860	unknown protein	True	True	False	False	3.60939	3.49095e-06	0.000143863	3.52134	2.82312e-08	3.20864e-06	1.31749	0.00259294	0.438671	1.28535	0.0551061	0.750564	no
Spruce_11071	BT119677	WS02727_O20	NA	NA	PF08240	Alcohol dehydrogenase GroES-like domain	UG|Pta|gb|CO366954	Transcribed locus, weakly similar to NP_001052290.1 Os04g0229100 [Oryza sativa (japonica cultivar-group)]	XP_002322761	cinnamyl alcohol dehydrogenase-like protein	AT4G37970	CAD6 (CINNAMYL ALCOHOL DEHYDROGENASE 6); binding / catalytic/ oxidoreductase/ zinc ion binding	True	True	False	False	4.41975	4.6181e-07	3.55766e-05	5.67925	3.44398e-10	2.01279e-07	1			1.28497	0.0555317	0.754119	no
Spruce_19251	BT115782	GQ03706_B10	GQ03706_B10	GQ03706_B10.1	NULL	NULL	UG|Pta|gb|CK604198	Transcribed locus, weakly similar to NP_565135.1 zinc-binding family protein [Arabidopsis thaliana]	XP_002307009	predicted protein	AT1G76590	zinc-binding family protein	True	True	False	False	1.85759	0.00669137	0.0487727	2.3867	1.10669e-05	0.000227015	1			1.28483	0.230215	1	no
Spruce_17749	BT115880	GQ03707_O24	GQ03707_O24	GQ03707_O24.1	PF00808	Histone-like transcription factor (CBF/NF-Y) and archaeal histone	UG|Pta|gb|DT638279	Transcribed locus, moderately similar to XP_001701668.1 CCAAT-binding transcription factor subunit A [Chlamydomonas reinhardtii]	XP_002322853	predicted protein	AT4G14540	NF-YB3 (NUCLEAR FACTOR Y, SUBUNIT B3); transcription factor	True	True	False	False	2.24248	0.000314336	0.00428141	2.63559	4.03554e-06	0.000105548	1.09269	0.508545	1	1.28424	0.0316229	0.59378	no
Spruce_00110	WS00735_I10	WS00735_I10	WS00735_I10	WS00735_I10.1	NULL	NULL	UG|Pta|gb|CF385709	Transcribed locus, weakly similar to XP_001755836.1 predicted protein [Physcomitrella patens subsp. patens]	XP_002306269	predicted protein	AT5G10830	embryo-abundant protein-related	True	True	False	False	-3.65522	2.12979e-05	0.00054637	-2.10284	0.000377175	0.00359121	-1.35381	0.0879932	1	1.28395	0.0620663	0.793265	no
Spruce_01885	WS0046_A09	WS0046_A09	NA	NA	NULL	NULL	NULL	NULL	NULL	NULL	NULL	NULL	True	True	False	False	-3.30631	0.00671873	0.0489499	-2.79012	0.000140129	0.00164151	1.08281	0.656063	1	1.28314	0.457537	1	no
Spruce_17265	BT108491	GQ03122_L02	GQ03122_L02	GQ03122_L02.1	NULL	NULL	UG|Pta|gb|DR069335	Transcribed locus, weakly similar to NP_566015.1 calcium-binding EF hand family protein [Arabidopsis thaliana]	XP_002330899	predicted protein	AT2G44310	calcium-binding EF hand family protein	True	True	False	False	2.06168	0.00148626	0.0145654	2.19035	9.19591e-05	0.00117206	1.20747	0.209776	1	1.28283	0.0856283	0.907668	no
Spruce_09892	BT112704	GQ03319_M03	GQ03319_M03	GQ03319_M03.1	NULL	NULL	UG|Pta|gb|DR100661	Transcribed locus, moderately similar to XP_001763270.1 predicted protein [Physcomitrella patens subsp. patens]	XP_002320754	predicted protein	AT5G14640	SK13 (SHAGGY-LIKE KINASE 13); ATP binding / protein kinase/ protein serine/threonine kinase	False	True	False	False	-2.17754	0.0209462	0.119868	-1.94124	0.0018879	0.0134318	1.1435	0.13919	1	1.28269	0.426562	1	no
Spruce_28468	BT104445	GQ02810_H12	GQ02810_H12	GQ02810_H12.1	NULL	NULL	UG|Pta|gb|DR102306	Transcribed locus, weakly similar to NP_001064956.1 Os10g0497000 [Oryza sativa (japonica cultivar-group)]	NULL	NULL	NULL	NULL	False	True	False	False	1.23454	0.208638	0.682383	1.96839	2.97234e-05	0.000490467	-1.24334	0.068803	1	1.28237	0.11227	1	no
Spruce_21519	BT119951	GQ04113_A03	GQ04113_A03	GQ04113_A03.2	NULL	NULL	UG|Pta|gb|CO368538	Transcribed locus, weakly similar to NP_566051.1 calcineurin B subunit-related [Arabidopsis thaliana]	XP_002320748	predicted protein	AT2G45670	calcineurin B subunit-related	True	True	False	False	-1.69084	0.00016596	0.00265008	-1.26667	0.000360416	0.0034624	-1.04153	0.601824	1	1.28164	0.000833911	0.0927517	no
Spruce_12878	BT107826	GQ03113_C07	GQ03113_C07	GQ03113_C07.1	PF07200	Modifier of rudimentary (Mod(r)) protein	UG|Pta|gb|DT631040	Transcribed locus, weakly similar to NP_850268.2 unknown protein [Arabidopsis thaliana]	XP_002326225	predicted protein	AT3G53120	VPS37-1	False	True	False	False	1.15979	0.158951	0.562082	1.48346	1.75265e-05	0.000322111	1.00162	0.346593	1	1.28116	0.0457592	0.687627	no
Spruce_25527	BT119086	GQ04101_E15	GQ04101_E15	GQ04101_E15.1	PF02913	FAD linked oxidases, C-terminal domain	UG|Pta|gb|DR163843	Transcribed locus, moderately similar to NP_568170.1 FAD linked oxidase family protein [Arabidopsis thaliana]	XP_002322755	predicted protein	AT5G06580	FAD linked oxidase family protein	True	True	False	False	1.28551	0.000829122	0.00917745	1.64653	1.23543e-05	0.00024777	1			1.28084	0.00844949	0.319906	no
Spruce_31325	BT119733	GQ04109_G04	GQ04109_G04	GQ04109_G04.1	PF01423	LSM domain	UG|Pta|gb|DR025306	Transcribed locus, moderately similar to NP_179464.1 small nuclear ribonucleoprotein E, putative / snRNP-E, putative / Sm protein E, putative [Arabidopsis thaliana]	XP_002331664	predicted protein	AT4G30330	small nuclear ribonucleoprotein E, putative / snRNP-E, putative / Sm protein E, putative	True	True	False	False	-2.00043	0.00152051	0.0148633	-1.76133	0.000422814	0.0039394	1.12733	0.420186	1	1.28037	0.049461	0.711935	no
Spruce_29854	BT112506	GQ03316_H18	GQ03316_H18	GQ03316_H18.1	PF00076	RNA recognition motif. (a.k.a. RRM, RBD, or RNP domain)	UG|Pta|gb|DR016899	Transcribed locus, weakly similar to NP_001059935.1 Os07g0549800 [Oryza sativa (japonica cultivar-group)]	XP_002316957	predicted protein	AT5G54580	RNA recognition motif (RRM)-containing protein	False	True	False	False	-1.8286	0.00732432	0.0523343	-1.69915	0.00435439	0.0270416	1.18963	0.35955	1	1.28025	0.077611	0.868638	no
Spruce_28631	WS03216_K05	WS03216_K05	WS03216_K05	WS03216_K05.1	NULL	NULL	UG|Pta|gb|CN785196	Transcribed locus, weakly similar to NP_199196.1 unknown protein [Arabidopsis thaliana]	XP_002311645	predicted protein	AT3G22850	unknown protein	True	True	False	False	7.94755	1.7873e-05	0.000476051	13.7869	1.34525e-07	9.21995e-06	-1.35503	0.0321837	1	1.28022	0.35056	1	no
Spruce_08946	BT105057	GQ02818_C12	GQ02818_C12	GQ02818_C12.1	NULL	NULL	UG|Pta|gb|DR093362	Transcribed locus, weakly similar to NP_001062327.1 Os08g0530500 [Oryza sativa (japonica cultivar-group)]	XP_002318724	predicted protein	AT2G27110	FRS3 (FAR1-related sequence 3); zinc ion binding	False	True	True	False	-1.04289	0.144314	0.528643	-1.53586	0.000571818	0.00502887	1.88528	1.52485e-06	0.00408569	1.28016	0.00515601	0.250733	no
Spruce_09376	BT115846	GQ03707_G02	GQ03707_G02	GQ03707_G02.1	PF00304	Gamma-thionin family	UG|Pta|gb|CO166658	Transcribed locus	NULL	NULL	NULL	NULL	True	False	False	False	5.94788	1.77018e-06	8.81284e-05	2.3024	0.0118042	0.0620899	3.30685	0.00266855	0.446759	1.28007	0.0327893	0.604346	no
Spruce_22685	BT102270	GQ03118_E04	GQ0173_N17	GQ0173_N17.1	NULL	NULL	UG|Pta|gb|DR095413	Transcribed locus, weakly similar to NP_001031450.1 unknown protein [Arabidopsis thaliana]	NULL	NULL	NULL	NULL	True	False	False	False	1.66914	0.00156009	0.0151412	1.54219	0.0109278	0.0581562	1.38527	0.0350056	1	1.27991	0.0597158	0.779408	no
Spruce_02676	WS0076_G03	WS0076_G03	WS0076_G03	WS0076_G03.1	PF08263	Leucine rich repeat N-terminal domain	UG|Pta|gb|DR160392	Transcribed locus, weakly similar to NP_001068307.1 Os11g0625200 [Oryza sativa (japonica cultivar-group)]	XP_002323215	predicted protein	NULL	NULL	True	True	False	False	2.43559	6.21819e-05	0.00124302	3.11643	5.05825e-09	1.0986e-06	1			1.27954	0.0836288	0.899906	no
Spruce_05582	BT115764	GQ03705_M13	GQ03705_M13	GQ03705_M13.1	PF00847	AP2 domain	UG|Pta|gb|DR024368	Transcribed locus, moderately similar to XP_001770354.1 predicted protein [Physcomitrella patens subsp. patens]	XP_002329833	AP2/ERF domain-containing transcription factor	AT1G28360	ERF12 (ERF DOMAIN PROTEIN 12); DNA binding / transcription factor/ transcription repressor	True	True	False	False	-4.36715	9.0096e-06	0.000286171	-3.82245	0.000304983	0.00302107	1.11976	0.584207	1	1.27932	0.204546	1	no
Spruce_12013	BT110726	GQ03227_A13	GQ03227_A13	GQ03227_A13.1	PF00578	AhpC/TSA family	UG|Pta|gb|DR684219	Transcribed locus, weakly similar to NP_001050331.1 Os03g0405900 [Oryza sativa (japonica cultivar-group)]	XP_002314534	predicted protein	AT1G60420	DC1 domain-containing protein	True	True	False	False	1.46456	0.00358347	0.0296416	1.87345	2.15265e-06	6.62567e-05	1			1.27919	0.0510081	0.72293	no
Spruce_27497	WS02611_P02	WS02611_P02	WS02611_P02	WS02611_P02.1	NULL	NULL	NULL	NULL	NULL	NULL	NULL	NULL	True	False	False	False	-1.57433	0.00448586	0.0353931	1.06134	0.448024	1	-1.30651	0.0603598	1	1.2789	0.00486183	0.241501	no
Spruce_20596	BT106639	GQ03006_P04	GQ03006_P04	GQ03006_P04.2	NULL	NULL	UG|Pta|gb|DR092746	Transcribed locus, moderately similar to NP_001058157.1 Os06g0639000 [Oryza sativa (japonica cultivar-group)]	XP_002313128	predicted protein	AT4G34100	protein binding / zinc ion binding	True	True	False	False	1.55042	0.00677324	0.0492403	1.9524	2.60254e-05	0.000440526	1.01558	0.866343	1	1.27889	0.061568	0.789339	no
Spruce_11176	BT111925	GQ03307_L12	GQ03307_L12	GQ03307_L12.1	NULL	NULL	NULL	NULL	NULL	NULL	NULL	NULL	True	True	False	False	1.40133	0.00013769	0.00228375	1.79199	0.000652077	0.00560738	1			1.27878	0.0726563	0.849938	no
Spruce_22669	WS02919_F20	WS02919_F20	NA	NA	NULL	NULL	NULL	NULL	NULL	NULL	NULL	NULL	True	False	False	False	-1.6158	1.41869e-05	0.000396688	-1.16919	0.0718711	0.277404	-1.08099	0.297323	1	1.27843	0.00306501	0.19205	no
Spruce_03448	BT104046	GQ02805_N07	GQ02805_N07	GQ02805_N07.1	NULL	NULL	UG|Pta|gb|DR120653	Transcribed locus, strongly similar to NP_062686.1 ring-box 1 [Mus musculus]	XP_002326127	predicted protein	AT5G20570	RBX1 (RING-BOX 1); protein binding	True	True	False	False	-1.89043	0.00175027	0.0166095	-1.90932	2.83597e-05	0.000473801	1.29096	0.0949304	1	1.27819	0.0174208	0.446535	no
Spruce_29245	BT114966	GQ03606_D15	GQ03606_D15	GQ03606_D15.1	NULL	NULL	NULL	NULL	NULL	NULL	NULL	NULL	False	True	False	False	-2.49069	0.0168539	0.100979	-2.44664	0.00102347	0.00810622	1.25547	0.50697	1	1.27808	0.0922117	0.94067	no
Spruce_31569	BT106963	GQ03101_E12	GQ03101_E12	GQ03101_E12.1	NULL	NULL	UG|Pta|gb|CO162723	Transcribed locus, moderately similar to NP_001077618.1 unknown protein [Arabidopsis thaliana]	XP_002331942	predicted protein	AT1G28520	VOZ1 (VASCULAR PLANT ONE ZINC FINGER PROTEIN); transcription activator	False	True	False	False	1			1.27792	0.00603434	0.0355709	1			1.27792	0.00603434	0.270905	no
Spruce_09066	BT116883	GQ03808_I16	GQ03808_I16	GQ03808_I16.1	PF00257	Dehydrin	UG|Pta|gb|CK604170	Transcribed locus	NULL	NULL	NULL	NULL	True	True	False	False	3.09115	0.00239496	0.0214013	2.77325	0.0014722	0.0109315	1.42345	0.191442	1	1.27706	0.314783	1	no
Spruce_03399	BT103095	GQ02823_B18	GQ0206_I17	GQ0206_I17.1	PF08613	Cyclin	UG|Pta|gb|DT625670	Transcribed locus, weakly similar to NP_188825.1 CYCP2;1 (cyclin p2;1); cyclin-dependent protein kinase [Arabidopsis thaliana]	XP_002310464	predicted protein	AT3G21870	CYCP2;1 (cyclin p2;1); cyclin-dependent protein kinase	True	True	False	False	-1.80652	0.000323886	0.00437585	-1.39928	0.000868856	0.00708306	-1.01105	0.902796	1	1.27692	0.015487	0.420451	no
Spruce_15456	BT116309	GQ03715_N12	GQ03715_N12	GQ03715_N12.1	PF04398	Protein of unknown function, DUF538	UG|Pta|gb|CF476587	Transcribed locus, moderately similar to XP_001755863.1 predicted protein [Physcomitrella patens subsp. patens]	XP_002320335	predicted protein	AT4G02360	unknown protein	True	True	False	False	-4.64749	9.40849e-06	0.00029503	-3.42567	1.64665e-05	0.000306484	-1.0625	0.71832	1	1.27686	0.0900221	0.929245	no
Spruce_20939	BT115303	WS03723_G12	NA	NA	NULL	NULL	UG|Pta|gb|AA556968	Transcribed locus	XP_002309924	predicted protein	AT3G51070	dehydration-responsive protein-related	True	True	False	False	-2.99799	0.00062478	0.00732152	-2.05723	0.00738724	0.041931	-1.14135	0.455075	1	1.27682	0.32192	1	no
Spruce_02849	BT110577	GQ03223_N06	GQ03223_N06	GQ03223_N06.1	PF00031	Cystatin domain	UG|Pta|gb|AW225971	Transcribed locus, weakly similar to NP_001106013.1 cystatin2 [Zea mays]	XP_002303955	predicted protein	AT2G40880	ATCYSA (CYSTATIN A); cysteine-type endopeptidase inhibitor	False	True	False	False	1.74493	0.0687762	0.302138	2.08825	0.000659279	0.00564975	1.06676	0.810294	1	1.27665	0.130834	1	no
Spruce_07388	WS00815_E24	WS00815_E24	WS00815_E24	WS00815_E24.1	NULL	NULL	UG|Pta|gb|DR743606	Transcribed locus, weakly similar to NP_001058660.1 Os06g0731000 [Oryza sativa (japonica cultivar-group)]	NULL	NULL	NULL	NULL	True	True	False	False	2.63536	9.28463e-05	0.00168443	3.49151	2.09818e-05	0.000370979	-1.03792	0.729812	1	1.27647	0.177653	1	no
Spruce_01150	BT114295	GQ03512_A16	GQ03512_A16	GQ03512_A16.1	NULL	NULL	UG|Pta|gb|DR743353	Transcribed locus	NULL	NULL	NULL	NULL	False	True	False	False	-1.87354	0.0306298	0.162577	-1.68641	0.000714373	0.00602382	1.14876	0.211542	1	1.27623	0.335402	1	no
Spruce_01791	BT109072	GQ0081_P08	GQ03204_F07	GQ03204_F07.1	PF00004	ATPase family associated with various cellular activities (AAA)	UG|Pta|gb|CX712797	Transcribed locus, strongly similar to NP_175120.1 26S proteasome regulatory complex subunit p42D, putative [Arabidopsis thaliana]	XP_002313775	predicted protein	AT5G43010	RPT4A; ATPase	True	True	False	False	-2.58764	2.23066e-05	0.000565475	-2.00423	0.000122061	0.00147168	-1.01184	0.916484	1	1.27598	0.0407422	0.652638	no
Spruce_13924	BT110722	GQ03226_P12	GQ03226_P12	GQ03226_P12.1	PF00326	Prolyl oligopeptidase family	UG|Pta|gb|CO361357	Transcribed locus, moderately similar to NP_564567.1 prolyl oligopeptidase family protein [Arabidopsis thaliana]	XP_002310359	predicted protein	AT1G50380	prolyl oligopeptidase family protein	True	True	False	False	-2.87354	5.83245e-06	0.000211362	-2.49827	1.67998e-05	0.000311414	1.10911	0.257307	1	1.27571	0.064782	0.806176	no
Spruce_17929	GQ0209_H15	GQ0209_H15	GQ0209_H15	GQ0209_H15.1	NULL	NULL	UG|Pta|gb|DR093528	Transcribed locus, weakly similar to NP_174634.1 CYP76C5 (cytochrome P450, family 76, subfamily C, polypeptide 5); oxygen binding [Arabidopsis thaliana]	XP_002299579	cytochrome P450	AT2G45550	CYP76C4; electron carrier/ heme binding / iron ion binding / monooxygenase/ oxygen binding	True	True	False	False	8.50079	7.80421e-07	5.0884e-05	10.8571	5.89645e-07	2.58575e-05	-1.0013	0.346593	1	1.27553	0.319832	1	no
Spruce_28865	BT105800	GQ02828_K20	GQ02828_K20	GQ02828_K20.1	NULL	NULL	UG|Pta|gb|CO361530	Transcribed locus, weakly similar to NP_565248.1 unknown protein [Arabidopsis thaliana]	XP_002303864	predicted protein	AT1G80940	unknown protein	False	True	False	True	1.0287	0.143731	0.527467	1.31209	2.27761e-08	2.87079e-06	1			1.27548	3.39044e-06	0.00454093	no
Spruce_10263	BT113755	GQ03419_I04	GQ03419_I04	GQ03419_I04.2	NULL	NULL	UG|Pta|gb|CF478870	Transcribed locus	NULL	NULL	NULL	NULL	False	True	False	False	-1.02184	0.810152	1	1.43661	1.47753e-05	0.000281655	-1.15155	0.0246939	1	1.2748	0.0166672	0.437742	no
Spruce_12916	BT112003	WS0273_L14	NA	NA	PF00504	Chlorophyll A-B binding protein	UG|Pta|gb|CO361107	Transcribed locus, moderately similar to NP_192772.1 LHCB5 (LIGHT HARVESTING COMPLEX OF PHOTOSYSTEM II 5); chlorophyll binding [Arabidopsis thaliana]	XP_002329192	light-harvesting complex II protein Lhcb5	AT4G10340	LHCB5 (LIGHT HARVESTING COMPLEX OF PHOTOSYSTEM II 5); chlorophyll binding	False	True	False	False	1.17986	0.252999	0.785079	1.74295	0.00153366	0.0113381	-1.15881	0.396406	1	1.27479	0.0085439	0.3231	no
Spruce_19502	BT105066	WS0041_P22	NA	NA	PF00255	Glutathione peroxidase	UG|Pta|gb|CO164067	Transcribed locus, moderately similar to NP_001053524.1 Os04g0556300 [Oryza sativa (japonica cultivar-group)]	XP_002299536	glutathione peroxidase	AT4G11600	ATGPX6 (GLUTATHIONE PEROXIDASE 6); glutathione peroxidase	True	True	False	False	2.03226	0.00086489	0.00950138	2.58926	0.000227054	0.00240634	1			1.27408	0.268705	1	no
Spruce_29353	BT113926	GQ03504_K01	GQ03504_K01	GQ03504_K01.1	NULL	NULL	UG|Pta|gb|DR742683	Transcribed locus, weakly similar to XP_001775591.1 predicted protein [Physcomitrella patens subsp. patens]	XP_002303949	predicted protein	AT1G74320	choline kinase, putative	True	True	False	False	2.30318	0.00051488	0.00628572	2.93422	3.67573e-06	9.81334e-05	1			1.27398	0.2098	1	no
Spruce_02820	BT108734	GQ03126_D22	GQ03126_D22	GQ03126_D22.1	PF01061	ABC-2 type transporter	UG|Pta|gb|CO175247	Transcribed locus, moderately similar to NP_173005.1 ATPDR12/PDR12 (PLEIOTROPIC DRUG RESISTANCE 12); ATPase, coupled to transmembrane movement of substances [Arabidopsis thaliana]	XP_002324840	predicted protein	AT1G15520	PDR12 (PLEIOTROPIC DRUG RESISTANCE 12); ATPase, coupled to transmembrane movement of substances	True	True	False	False	2.35425	0.00103451	0.0109855	2.45239	5.88404e-05	0.000829546	1.22288	0.20042	1	1.27386	0.141597	1	no
Spruce_17805	BT116436	GQ03718_K12	GQ03718_K12	GQ03718_K12.1	PF02365	No apical meristem (NAM) protein	UG|Pta|gb|DR689847	Transcribed locus, weakly similar to XP_001779125.1 predicted protein [Physcomitrella patens subsp. patens]	XP_002315960	NAC domain protein, IPR003441	AT1G25580	ANAC008 (Arabidopsis NAC domain containing protein 8); transcription factor	True	False	False	False	-2.02105	0.0037701	0.0308755	-1.37464	0.0258543	0.119715	-1.15422	0.445284	1	1.2738	0.0589905	0.77649	no
Spruce_17673	BT109355	GQ03215_G08	GQ03207_I24	GQ03207_I24.1	PF06708	Protein of unknown function (DUF1195)	UG|Pta|gb|DR018918	Transcribed locus, weakly similar to NP_195384.2 unknown protein [Arabidopsis thaliana]	XP_002310215	predicted protein	AT5G65650	unknown protein	True	True	False	False	-1.74696	0.00352626	0.0292587	-1.62118	0.00339675	0.0219909	1.18173	0.30061	1	1.27342	0.0400104	0.649458	no
Spruce_09605	BT114914	GQ03605_B14	GQ03605_B14	GQ03605_B14.1	PF00736	EF-1 guanine nucleotide exchange domain	UG|Pta|gb|DR690449	Transcribed locus, moderately similar to NP_001060264.1 Os07g0614500 [Oryza sativa (japonica cultivar-group)]	XP_002318125	predicted protein	AT1G30230	elongation factor 1-beta / EF-1-beta	False	True	False	False	-1.64054	0.028278	0.152665	-1.55397	0.00836127	0.0463387	1.2059	0.359505	1	1.27309	0.0696322	0.833616	no
Spruce_09947	BT110932	GQ02805_L12	GQ03229_O19	GQ03229_O19.4	PF00069	Protein kinase domain	UG|Pta|gb|DR745019	Transcribed locus	XP_002322441	predicted protein	AT1G12580	PEPKR1 (Phosphoenolpyruvate carboxylase-related kinase 1); ATP binding / kinase/ protein kinase/ protein serine/threonine kinase	True	True	False	False	-2.26515	0.00111547	0.0116263	-1.93094	0.000173203	0.00192845	1.08411	0.552973	1	1.27175	0.12954	1	no
Spruce_26595	BT104718	GQ02813_P21	GQ02813_P21	GQ02813_P21.1	PF00861	Ribosomal L18p/L5e family	UG|Pta|gb|DR094720	Transcribed locus, weakly similar to NP_198134.1 ribosomal protein L18 family protein [Arabidopsis thaliana]	XP_002310534	predicted protein	AT5G27820	ribosomal protein L18 family protein	True	True	False	False	-2.02868	0.00381994	0.0311487	-1.52544	0.00235508	0.0161205	-1.04576	0.807248	1	1.27171	0.0330207	0.605451	no
Spruce_04400	BT104240	WS01016_G02	NA	NA	NULL	NULL	UG|Pta|gb|CF402931	Transcribed locus	XP_002332927	predicted protein	AT4G17310	unknown protein	True	True	False	False	-3.65443	8.58211e-06	0.000277808	-3.05332	4.85608e-06	0.000121097	1.06251	0.652353	1	1.27169	0.0493498	0.711935	no
Spruce_24001	BT110842	GQ03228_L01	GQ03228_L01	GQ03228_L01.1	NULL	NULL	UG|Pta|gb|DR014291	Transcribed locus	XP_002308476	predicted protein	AT5G03890	unknown protein	True	True	False	False	4.58581	0.00143946	0.0142194	5.34264	9.76367e-06	0.000207843	1.09145	0.585427	1	1.27158	0.485793	1	no
Spruce_12857	BT118256	GQ04004_E02	GQ04004_E02	GQ04004_E02.1	NULL	NULL	UG|Pta|gb|BG040864	Transcribed locus, moderately similar to NP_001044302.1 Os01g0758400 [Oryza sativa (japonica cultivar-group)]	XP_002331579	predicted protein	AT1G62430	ATCDS1; phosphatidate cytidylyltransferase	False	True	False	False	-1.368	0.0334926	0.174205	-1.36472	0.00139732	0.0104723	1.26846	0.0311819	1	1.2715	0.0502353	0.717375	no
Spruce_11011	BT119455	GQ04105_P03	GQ04105_P03	GQ04105_P03.1	PF02260	FATC domain	UG|Pta|gb|DR178939	Transcribed locus, moderately similar to XP_001764071.1 predicted protein [Physcomitrella patens subsp. patens]	XP_002304328	predicted protein	AT2G17930	binding / inositol or phosphatidylinositol kinase/ phosphotransferase, alcohol group as acceptor	False	True	False	False	-1.3563	0.0158731	0.0964692	-1.42082	0.00205059	0.0144138	1.3317	0.00591639	0.655781	1.27123	0.0447553	0.681162	no
Spruce_20539	BT102998	WS0287_O13	NA	NA	PF00484	Carbonic anhydrase	UG|Pta|gb|DR102630	Transcribed locus, weakly similar to NP_974782.1 CA2 (BETA CARBONIC ANHYDRASE 2); carbonate dehydratase/ zinc ion binding [Arabidopsis thaliana]	XP_002314617	predicted protein	AT3G01500	CA1 (CARBONIC ANHYDRASE 1); carbonate dehydratase/ zinc ion binding	False	True	False	False	1.3523	0.222452	0.71398	1.67387	0.00728623	0.0414528	1.02678	0.892241	1	1.27095	0.248665	1	no
Spruce_11974	BT105000	GQ02817_I20	GQ02817_I20	GQ02817_I20.1	NULL	NULL	UG|Pta|gb|DR692423	Transcribed locus	NULL	NULL	NULL	NULL	True	True	False	False	-6.29088	5.00496e-07	3.74138e-05	-5.25884	1.04619e-05	0.000218197	1.06204	0.73341	1	1.27047	0.095966	0.95473	no
Spruce_20289	BT109562	GQ03210_A11	GQ03210_A11	GQ03210_A11.1	PF00628	PHD-finger	UG|Pta|gb|DR684106	Transcribed locus, moderately similar to NP_189865.1 PHD finger family protein [Arabidopsis thaliana]	XP_002308535	predicted protein	AT5G20510	AL5 (ALFIN-LIKE 5); DNA binding / methylated histone residue binding	True	False	False	False	-1.47087	0.00616901	0.0456547	-1.4566	0.0143524	0.0732759	1.25807	0.0647077	1	1.27039	0.078126	0.872276	no
Spruce_09983	WS03214_N05	WS03214_N05	WS03214_N05	WS03214_N05.1	NULL	NULL	UG|Pta|gb|CO411932	Transcribed locus, strongly similar to XP_001767185.1 predicted protein [Physcomitrella patens subsp. patens]	NULL	NULL	NULL	NULL	False	True	False	False	1.5251	0.0204455	0.117778	1.90006	2.64241e-06	7.65203e-05	1.01957	0.334657	1	1.27024	0.162009	1	no
Spruce_15823	BT109871	GQ03213_D06	GQ03213_D06	GQ03213_D06.1	PF02358	Trehalose-phosphatase	NULL	NULL	XP_002310573	predicted protein	AT1G35910	trehalose-6-phosphate phosphatase, putative	True	True	False	False	2.88168	7.71727e-06	0.0002584	3.65985	7.12796e-08	5.87871e-06	1			1.27004	0.0934723	0.945026	no
Spruce_14207	BT118751	GQ04009_N16	GQ04009_N16	GQ04009_N16.1	PF06364	Protein of unknown function (DUF1068)	UG|Pta|gb|CO161403	Transcribed locus, weakly similar to NP_567864.1 unknown protein [Arabidopsis thaliana]	XP_002302867	predicted protein	AT4G30996	unknown protein	False	True	False	False	1.62698	0.00764612	0.0541961	1.61063	0.00353864	0.0227355	1.28292	0.0379628	1	1.27004	0.149768	1	no
Spruce_25760	BT117036	GQ03811_G23	GQ03811_G23	GQ03811_G23.1	NULL	NULL	UG|Pta|gb|DR386739	Transcribed locus, weakly similar to NP_181613.2 AtATG18c (Arabidopsis thaliana homolog of yeast autophagy 18 (ATG18) c)	XP_002329232	predicted protein	AT3G56440	AtATG18d	False	True	False	False	1.2095	0.274694	0.83347	2.20353	0.00124127	0.00949214	-1.43488	0.0686961	1	1.26969	0.155115	1	no
Spruce_18188	WS00820_K22	WS00820_K22	WS00820_K22	WS00820_K22.1	NULL	NULL	NULL	NULL	NULL	NULL	NULL	NULL	False	True	False	False	1.19307	0.3262	0.871336	1.40047	0.00525974	0.0317859	1.08151	0.575993	1	1.26952	0.115636	1	no
Spruce_26435	BT110449	GQ03222_A08	GQ03222_A08	GQ03222_A08.1	NULL	NULL	UG|Pta|gb|CO366129	Transcribed locus, moderately similar to NP_851031.2 chaperone protein dnaJ-related [Arabidopsis thaliana]	XP_002332323	predicted protein	AT5G61670	Encodes a close homolog of the Cauliflower OR (Orange) protein. The function of OR is to induce the differentiation of proplastids or other noncolored plastids into chromoplasts for carotenoid accumulation. Both proteins contain a Cysteine-rich zinc finger domain that is highly specific to DnaJ-like molecular chaperons.	True	False	False	False	-1.54294	0.000726043	0.00822337	1.01373	0.888748	1	-1.23248	0.0848917	1	1.26908	0.0066424	0.283839	no
Spruce_20128	BT103843	GQ02802_P01	GQ02802_P01	GQ02802_P01.1	NULL	NULL	UG|Pta|gb|DT625936	Transcribed locus	NULL	NULL	NULL	NULL	False	True	False	False	1.70795	0.0097199	0.0656655	2.43196	3.02564e-05	0.000497475	-1.12269	0.371554	1	1.26829	0.14259	1	no
Spruce_29541	BT114613	GQ03517_O01	GQ03517_O01	GQ03517_O01.1	PF01501	Glycosyl transferase family 8	UG|Pta|gb|DR686620	Transcribed locus, moderately similar to NP_191672.1 GAUT1/LGT1 (Galacturonosyltransferase 1); polygalacturonate 4-alpha-galacturonosyltransferase/ transferase, transferring glycosyl groups [Arabidopsis thaliana]	XP_002323701	glycosyltransferase, CAZy family GT8	AT2G38650	GAUT7 (GALACTURONOSYLTRANSFERASE 7); polygalacturonate 4-alpha-galacturonosyltransferase/ transferase, transferring glycosyl groups	True	True	False	False	-2.11291	0.00234556	0.0210485	-1.82122	0.00191509	0.0135921	1.09251	0.624055	1	1.26749	0.102215	0.977567	no
Spruce_06898	BT103118	WS01010_O03	NA	NA	PF03171	2OG-Fe(II) oxygenase superfamily	UG|Pta|gb|DR015494	Transcribed locus, weakly similar to NP_194065.3 oxidoreductase, 2OG-Fe(II) oxygenase family protein [Arabidopsis thaliana]	XP_002304499	2-oxoglutarate-dependent dioxygenase	AT4G23340	oxidoreductase, 2OG-Fe(II) oxygenase family protein	False	True	False	False	1.49437	0.006949	0.0503084	1.89409	0.0058313	0.0345323	1			1.26748	0.279927	1	no
Spruce_15501	BT115340	GQ03614_J11	GQ03614_J11	GQ03614_J11.1	PF00107	Zinc-binding dehydrogenase	UG|Pta|gb|DT632499	Transcribed locus, weakly similar to NP_001078619.1 alcohol dehydrogenase, putative [Arabidopsis thaliana]	XP_002305695	predicted protein	AT5G24760	alcohol dehydrogenase, putative	True	True	False	False	-1.94486	9.99976e-06	0.000308662	-1.60513	0.000211168	0.00226865	1.04598	0.538283	1	1.26737	0.0111738	0.368991	no
Spruce_16957	BT104615	GQ02812_J05	GQ02812_J05	GQ02812_J05.1	PF04199	Putative cyclase	UG|Pta|gb|DR683971	Transcribed locus, moderately similar to NP_567979.1 cyclase family protein [Arabidopsis thaliana]	XP_002300232	predicted protein	AT4G35220	cyclase family protein	False	True	False	False	1.08075	0.31325	0.871336	1.41896	0.00206025	0.0144659	-1.03604	0.463317	1	1.26727	0.0387309	0.64306	no
Spruce_32000	BT117293	WS0363_H22	NA	NA	PF00232	Glycosyl hydrolase family 1	UG|Pta|gb|CO164857	Transcribed locus, moderately similar to NP_173978.1 glycosyl hydrolase family 1 protein [Arabidopsis thaliana]	XP_002311330	predicted protein	AT1G26560	BGLU40 (BETA GLUCOSIDASE 40); catalytic/ cation binding / hydrolase, hydrolyzing O-glycosyl compounds	True	True	False	False	1.47138	0.00123997	0.0126532	1.86435	4.44709e-05	0.000662713	1			1.26708	0.0660716	0.811995	no
Spruce_12143	BT103879	GQ02803_J03	GQ02803_J03	GQ02803_J03.1	NULL	NULL	UG|Pta|gb|CO361785	Transcribed locus, weakly similar to NP_194253.2 RIN2 (RPM1 INTERACTING PROTEIN 2); protein binding / zinc ion binding [Arabidopsis thaliana]	XP_002329924	predicted protein	AT4G25230	RIN2 (RPM1 INTERACTING PROTEIN 2); protein binding / ubiquitin-protein ligase/ zinc ion binding	False	True	False	False	1.0656	0.645013	1	1.63	7.16629e-05	0.000964225	-1.20734	0.0697699	1	1.26696	0.0787355	0.874395	no
Spruce_29553	BT113319	GQ03404_N08	GQ03404_N08	GQ03404_N08.1	PF02733	Dak1 domain	UG|Pta|gb|DR095658	Transcribed locus, weakly similar to NP_188404.1 dihydroxyacetone kinase family protein [Arabidopsis thaliana]	XP_002318315	predicted protein	AT3G17770	dihydroxyacetone kinase family protein	False	True	False	False	1.12961	0.0412041	0.204267	1.49802	5.89267e-06	0.000141143	-1.04675	0.15077	1	1.26691	0.00298849	0.190599	no
Spruce_29749	BT114769	GQ03601_N05	GQ03601_N05	GQ03601_N05.1	PF03162	Tyrosine phosphatase family	UG|Pta|gb|DT632878	Transcribed locus	XP_002317187	predicted protein	AT1G05000	tyrosine specific protein phosphatase family protein	True	False	False	False	-1.63941	0.000397629	0.00516003	-1.20999	0.0178051	0.0877802	-1.06951	0.404494	1	1.26684	0.0128425	0.389812	no
Spruce_29275	GQ04113_B05	GQ02829_E03	GQ04113_B05	GQ04113_B05.4	NULL	NULL	UG|Pta|gb|DR057049	Transcribed locus	XP_002306602	predicted protein	AT3G19770	VPS9A; Rho guanyl-nucleotide exchange factor	False	True	False	False	1.13455	0.0529534	0.246691	1.43925	0.000957474	0.00764837	-1.00137	0.980595	1	1.26683	0.0115104	0.372225	no
Spruce_23578	BT114866	GQ03603_P01	GQ03603_P01	GQ03603_P01.1	PF01535	PPR repeat	UG|Pta|gb|DT627266	Transcribed locus, weakly similar to NP_001055326.1 Os05g0365500 [Oryza sativa (japonica cultivar-group)]	XP_002328724	predicted protein	AT3G49240	emb1796 (embryo defective 1796); ATP binding	False	True	False	False	-2.26251	0.021475	0.122115	-2.15193	0.000114087	0.00139279	1.20479	0.403182	1	1.2667	0.319158	1	no
Spruce_27045	BT103084	WS0048_O18	NA	NA	PF00899	ThiF family	UG|Pta|gb|DR682257	Transcribed locus, weakly similar to NP_568741.1 SUMO activating enzyme 1b (SAE1b) [Arabidopsis thaliana]	XP_002318142	predicted protein	AT5G50580	SAE1B (SUMO-ACTIVATING ENZYME 1B); SUMO activating enzyme	True	False	False	False	-1.6172	0.000203692	0.00310749	-1.26511	0.0306981	0.138451	-1.00951	0.902456	1	1.26626	0.0302091	0.583207	no
Spruce_17665	BT102566	GQ0209_I01	GQ0196_L12	GQ0196_L12.1	PF00171	Aldehyde dehydrogenase family	UG|Pta|gb|DR050819	Transcribed locus, moderately similar to NP_001043453.1 Os01g0591000 [Oryza sativa (japonica cultivar-group)]	XP_002301540	predicted protein	AT3G48000	ALDH2B4 (ALDEHYDE DEHYDROGENASE 2B4); 3-chloroallyl aldehyde dehydrogenase/ ATP binding / aldehyde dehydrogenase (NAD)	True	True	False	False	4.1401	4.6169e-05	0.000976995	4.98866	7.21467e-08	5.93116e-06	1.05084	0.636809	1	1.26623	0.20513	1	no
Spruce_31034	WS0078_N11	WS01048_B06	NA	NA	NULL	NULL	NULL	NULL	NULL	NULL	NULL	NULL	True	False	False	False	1.3866	0.00408911	0.0328765	1.59978	0.0350912	0.154306	1.09732	0.35756	1	1.26602	0.224576	1	no
Spruce_21715	BT116498	WS02719_J24	NA	NA	NULL	NULL	UG|Pta|gb|BM158463	Transcribed locus	NULL	NULL	NULL	NULL	False	True	False	False	1.61717	0.115462	0.449926	1.69448	0.000529232	0.00472414	1.20802	0.450945	1	1.26576	0.183646	1	no
Spruce_13730	BT116933	WS02728_B08	NA	NA	NULL	NULL	UG|Pta|gb|CO169557	Transcribed locus	NULL	NULL	NULL	NULL	True	True	False	False	4.64952	4.75048e-05	0.000999341	5.88285	2.25161e-07	1.29242e-05	1			1.26526	0.323124	1	no
Spruce_00531	BT114301	GQ03512_C18	GQ03512_C18	GQ03512_C18.2	NULL	NULL	UG|Pta|gb|CO171081	Transcribed locus, weakly similar to NP_188923.1 ELIP1 (EARLY LIGHT-INDUCABLE PROTEIN); chlorophyll binding [Arabidopsis thaliana]	XP_002312552	early light-inducible protein	AT3G22840	ELIP1 (EARLY LIGHT-INDUCABLE PROTEIN); chlorophyll binding	True	True	False	False	-3.10496	0.00127674	0.0129299	-2.46324	0.00689524	0.0396424	1.00373	0.990453	1	1.26521	0.184419	1	no
Spruce_05552	BT107899	GQ03114_C10	GQ03114_C10	GQ03114_C10.1	PF00940	DNA-dependent RNA polymerase	UG|Pta|gb|DR683847	Transcribed locus, moderately similar to NP_001104931.1 RNA polymerase T phage-like 1 [Zea mays]	XP_002315996	predicted protein	AT2G24120	SCA3 (SCABRA 3); DNA binding / DNA-directed RNA polymerase	False	True	False	False	-1.92699	0.0120062	0.0769703	-1.49109	0.00741651	0.04206	-1.02151	0.921434	1	1.26513	0.047137	0.693133	no
Spruce_18174	BT112299	WS02750_G10	NA	NA	NULL	NULL	UG|Pta|gb|DR093133	Transcribed locus, weakly similar to NP_200336.1 IAMT1 (IAA CARBOXYLMETHYLTRANSFERASE 1); S-adenosylmethionine-dependent methyltransferase [Arabidopsis thaliana]	XP_002312470	predicted protein	AT5G55250	IAMT1 (IAA CARBOXYLMETHYLTRANSFERASE 1); S-adenosylmethionine-dependent methyltransferase/ indole acetic acid carboxyl methyltransferase	True	True	False	False	13.4067	8.72951e-07	5.45917e-05	16.9599	3.97481e-08	4.06899e-06	1			1.26503	0.353274	1	no
Spruce_21727	BT112286	WS01013_A11	NA	NA	NULL	NULL	UG|Pta|gb|DT631379	Transcribed locus, moderately similar to NP_569004.1 nucleotide-sugar transporter family protein [Arabidopsis thaliana]	XP_002307086	predicted protein	AT5G65000	nucleotide-sugar transporter family protein	True	False	False	False	-1.87049	0.00319658	0.0269758	-1.31169	0.0390649	0.168754	-1.12733	0.260252	1	1.26495	0.176028	1	no
Spruce_12487	BT104192	WS0299_D15	NA	NA	PF10560	FMC1 protein family	UG|Pta|gb|DT632483	Transcribed locus, weakly similar to NP_200009.1 unknown protein [Arabidopsis thaliana]	XP_002311113	predicted protein	AT5G51960	FUNCTIONS IN: molecular_function unknown; INVOLVED IN: biological_process unknown; LOCATED IN: cellular_component unknown; EXPRESSED IN: 22 plant structures; EXPRESSED DURING: 13 growth stages; CONTAINS InterPro DOMAIN/s: ATP synthase assembly factor FMC1, mitochondrial (InterPro:IPR018471); Has 18 Blast hits to 18 proteins in 7 species: Archae - 0; Bacteria - 0; Metazoa - 0; Fungi - 0; Plants - …	True	True	False	True	-1.84317	0.00186094	0.0174396	-1.28104	0.0074015	0.0419897	-1.13773	0.409929	1	1.26463	3.84278e-05	0.0148822	no
Spruce_08546	BT118308	GQ04004_O15	GQ04004_O15	GQ04004_O15.1	PF01133	Enhancer of rudimentary	NULL	NULL	XP_002308713	predicted protein	AT5G10810	ATER	False	True	False	False	1.30373	0.0476218	0.227891	1.53465	0.00778543	0.0437585	1.07427	0.641698	1	1.26455	0.0143639	0.407873	no
Spruce_19631	GQ03701_P05	GQ03701_P05	GQ03701_P05	GQ03701_P05.1	NULL	NULL	NULL	NULL	NULL	NULL	NULL	NULL	True	True	False	False	-6.92019	5.22936e-08	8.3803e-06	-6.149	3.94947e-08	4.05596e-06	1.12343	0.271642	1	1.26433	0.0339729	0.611436	no
Spruce_02380	BT114826	GQ03603_C08	GQ03603_C08	GQ03603_C08.1	NULL	NULL	UG|Pta|gb|DR023067	Transcribed locus, weakly similar to NP_973817.1 AAPT1 (AMINOALCOHOLPHOSPHOTRANSFERASE 1); phosphatidyltransferase [Arabidopsis thaliana]	XP_002312352	predicted protein	AT1G13560	AAPT1 (AMINOALCOHOLPHOSPHOTRANSFERASE 1); phosphatidyltransferase/ phosphotransferase, for other substituted phosphate groups	True	True	False	False	-3.51874	0.000192453	0.00297128	-3.02668	6.05267e-05	0.000847274	1.08693	0.617176	1	1.26364	0.23372	1	no
Spruce_27014	BT102964	WS01019_C22	NA	NA	PF05564	Dormancy/auxin associated protein	UG|Pta|gb|CX714090	Transcribed locus, weakly similar to XP_001758411.1 predicted protein [Physcomitrella patens subsp. patens]	XP_002304241	predicted protein	NULL	NULL	True	True	False	False	4.31823	0.000138285	0.00228772	3.19742	8.65705e-05	0.00111801	1.70659	0.0154892	0.915906	1.26364	0.283731	1	no
Spruce_30399	GQ03012_D01	WS01036_H07	NA	NA	PF02985	HEAT repeat	UG|Pta|gb|CX650678	Transcribed locus, moderately similar to NP_197483.1 EMB2734 (EMBRYO DEFECTIVE 2734); lyase [Arabidopsis thaliana]	XP_002304857	predicted protein	AT5G19820	emb2734 (embryo defective 2734); binding / lyase	True	False	False	False	-1.80092	0.000115821	0.00199516	-1.47791	0.036397	0.159069	1.0367	0.814731	1	1.26328	0.0407978	0.652638	no
Spruce_24184	BT116421	WS02734_O11	NA	NA	PF00583	Acetyltransferase (GNAT) family	UG|Pta|gb|DR164399	Transcribed locus, weakly similar to NP_671784.2 GCN5-related N-acetyltransferase (GNAT) family protein [Arabidopsis thaliana]	XP_002326283	predicted protein	AT2G06025	GCN5-related N-acetyltransferase (GNAT) family protein	True	True	False	False	4.36963	0.000220852	0.00329577	5.51959	1.83373e-07	1.13887e-05	1			1.26317	0.385103	1	no
Spruce_05463	BT112650	GQ03318_P09	GQ03318_P09	GQ03318_P09.1	PF05799	Cytochrome c oxidase subunit Vc (COX5C)	NULL	NULL	XP_002320297	predicted protein	AT5G61310	cytochrome c oxidase subunit Vc, putative / COX5C, putative	False	True	False	False	1.38405	0.158062	0.559863	1.42783	0.00428413	0.026662	1.22355	0.295309	1	1.26226	0.131884	1	no
Spruce_29281	BT116692	WS03735_M18	NA	NA	PF00578	AhpC/TSA family	UG|Pta|gb|DR684219	Transcribed locus, weakly similar to NP_001050331.1 Os03g0405900 [Oryza sativa (japonica cultivar-group)]	XP_002314537	predicted protein	AT1G60420	DC1 domain-containing protein	False	True	False	True	1.00074	0.346593	0.871336	1.26299	1.57421e-05	0.00029543	1			1.26205	1.6166e-05	0.0103928	no
Spruce_19988	BT104958	GQ03222_A21	GQ02817_A07	GQ02817_A07.1	PF00149	Calcineurin-like phosphoesterase	UG|Pta|gb|CF670635	Transcribed locus, weakly similar to NP_566364.1 calcineurin-like phosphoesterase family protein [Arabidopsis thaliana]	XP_002302569	predicted protein	AT3G09970	calcineurin-like phosphoesterase family protein	True	False	False	False	1.17451	0.00636349	0.0467645	1.18616	0.0867656	0.324415	1.24964	0.00131738	0.318426	1.26204	0.027176	0.551828	no
Spruce_25852	WS0266_E09	WS0266_E09	WS0266_E09	WS0266_E09.1	NULL	NULL	NULL	NULL	NULL	NULL	AT3G06530	binding	False	True	False	False	-1.56451	0.0440984	0.215426	-1.53045	0.00862179	0.0475041	1.23454	0.355356	1	1.26202	0.00708158	0.292689	no
Spruce_08649	BT106252	GQ02905_P07	GQ02905_P07	GQ02905_P07.1	PF00071	Ras family	UG|Pta|gb|CO161117	Transcribed locus, moderately similar to NP_201330.1 AtRABA4a (Arabidopsis Rab GTPase homolog A4a); GTP binding [Arabidopsis thaliana]	XP_002310552	predicted protein	AT5G65270	AtRABA4a (Arabidopsis Rab GTPase homolog A4a); GTP binding	True	True	False	False	-2.26665	0.00180566	0.0170059	-1.8289	0.000443218	0.00408792	1.01812	0.92038	1	1.26181	0.0734564	0.850694	no
Spruce_20386	BT106355	GQ02908_A03	GQ02908_A03	GQ02908_A03.1	PF00106	short chain dehydrogenase	UG|Pta|gb|CV138036	Transcribed locus, weakly similar to NP_187048.1 short-chain dehydrogenase/reductase (SDR) family protein [Arabidopsis thaliana]	XP_002325412	predicted protein	AT3G03980	short-chain dehydrogenase/reductase (SDR) family protein	True	True	False	False	6.70591	4.11264e-07	3.28847e-05	9.66827	3.79878e-08	3.96454e-06	-1.14264	0.15123	1	1.26178	0.155172	1	no
Spruce_05919	BT109910	GQ03213_K06	GQ03213_K06	GQ03213_K06.1	NULL	NULL	UG|Pta|gb|DR015836	Transcribed locus, weakly similar to NP_001049784.1 Os03g0288400 [Oryza sativa (japonica cultivar-group)]	XP_002315307	predicted protein	AT4G14145	unknown protein	False	True	False	False	1.13635	0.283025	0.85303	1.56565	0.00720977	0.0411091	-1.09197	0.565973	1	1.26175	0.0199387	0.476868	no
Spruce_26570	BT117810	WS02812_M02	NA	NA	NULL	NULL	UG|Pta|gb|DR052037	Transcribed locus	XP_002316894	predicted protein	NULL	NULL	True	True	False	False	-2.65446	0.00488982	0.0379566	-1.95203	0.00625827	0.0366556	-1.07794	0.673054	1	1.26153	0.399292	1	no
Spruce_26536	BT105661	GQ02825_O14	GQ02825_O14	GQ02825_O14.1	NULL	NULL	UG|Pta|gb|DR682237	Transcribed locus, weakly similar to XP_001754262.1 predicted protein [Physcomitrella patens subsp. patens]	XP_002318704	global transcription factor group	AT3G27260	GTE8; DNA binding	True	True	False	False	-1.98076	2.16167e-05	0.000551562	-1.72685	0.00273948	0.018334	1.0998	0.421978	1	1.2615	0.0467574	0.691021	no
Spruce_14960	BT114322	GQ03512_G19	GQ03512_G19	GQ03512_G19.1	NULL	NULL	UG|Pta|gb|DR015690	Transcribed locus, weakly similar to NP_568178.1 proline-rich family protein [Arabidopsis thaliana]	XP_002299183	predicted protein	AT5G07020	proline-rich family protein	True	True	False	False	2.12269	0.00381235	0.0310959	3.92421	2.7575e-06	7.94599e-05	-1.46565	0.0141702	0.895499	1.26135	0.242464	1	no
Spruce_21940	BT107534	GQ03108_M24	GQ03108_M24	GQ03108_M24.1	PF01192	RNA polymerase Rpb6	UG|Pta|gb|CO163276	Transcribed locus, strongly similar to XP_001775832.1 predicted protein [Physcomitrella patens subsp. patens]	XP_002318240	predicted protein	AT5G51940	NRPB6A; DNA binding / DNA-directed RNA polymerase	False	True	False	False	-1.71761	0.0128791	0.0815737	-1.32387	0.00208863	0.0146077	-1.02878	0.814433	1	1.26112	0.131589	1	no
Spruce_06315	BT112875	GQ03322_B18	GQ03322_B18	GQ03322_B18.1	NULL	NULL	NULL	NULL	NULL	NULL	NULL	NULL	False	True	False	False	1.417	0.018326	0.10788	1.7846	0.000317912	0.00312316	1.00135	0.346593	1	1.26112	0.166187	1	no
Spruce_15578	BT114535	GQ03516_H08	GQ03516_H08	GQ03516_H08.1	PF05627	Cleavage site for pathogenic type III effector avirulence factor Avr	UG|Pta|gb|DR163771	Transcribed locus	NULL	NULL	NULL	NULL	True	True	False	False	1.83466	9.8522e-08	1.32784e-05	2.31338	0.000125901	0.00150693	1			1.26093	0.103936	0.985521	no
Spruce_28198	BT119152	GQ04101_P24	GQ04101_P24	GQ04101_P24.1	PF05365	Ubiquinol-cytochrome C reductase, UQCRX/QCR9 like	UG|Pta|gb|DR078135	Transcribed locus, weakly similar to NP_190841.1 ubiquinol-cytochrome C reductase UQCRX/QCR9-like family protein [Arabidopsis thaliana]	XP_002312894	predicted protein	AT3G52730	ubiquinol-cytochrome C reductase UQCRX/QCR9-like family protein	False	True	False	False	1.34898	0.049978	0.236041	1.53408	0.00598676	0.0353422	1.10863	0.547618	1	1.26075	0.0034501	0.202742	no
Spruce_26598	BT109499	WS02817_E18	NA	NA	PF00141	Peroxidase	UG|Pta|gb|DR163369	Transcribed locus, weakly similar to NP_196153.1 peroxidase, putative [Arabidopsis thaliana]	XP_002328991	predicted protein	AT5G05340	peroxidase, putative	True	True	False	False	30.6315	9.04914e-06	0.000286859	38.6128	1.1976e-07	8.55456e-06	1			1.26056	0.582119	1	no
Spruce_03319	BT115867	GQ03707_K16	GQ03707_K16	GQ03707_K16.1	PF00069	Protein kinase domain	UG|Pta|gb|CO363690	Transcribed locus, moderately similar to NP_195900.2 protein kinase family protein [Arabidopsis thaliana]	XP_002326422	predicted protein	AT5G01020	protein kinase family protein	True	True	False	False	-3.07149	0.00140655	0.0139548	-2.28399	0.000359527	0.00345697	-1.0669	0.703033	1	1.26047	0.321693	1	no
Spruce_11939	BT115283	WS02732_C07	NA	NA	PF00125	Core histone H2A/H2B/H3/H4	UG|Pta|gb|DR163729	Transcribed locus, moderately similar to NP_190189.1 HTB11; DNA binding [Arabidopsis thaliana]	XP_002315340	histone H2	AT5G22880	HTB2; DNA binding	True	True	False	False	-3.39964	0.00026098	0.00372014	-2.79147	0.00052179	0.00467292	1.03496	0.86002	1	1.26044	0.264793	1	no
Spruce_17479	BT114576	GQ03517_E17	GQ03517_E17	GQ03517_E17.1	NULL	NULL	UG|Pta|gb|DR097308	Transcribed locus	XP_002306256	predicted protein	AT1G76980	FUNCTIONS IN: molecular_function unknown; INVOLVED IN: biological_process unknown; LOCATED IN: cellular_component unknown; BEST Arabidopsis thaliana protein match is: emb2170 (embryo defective 2170) (TAIR:AT1G21390.1).	True	True	False	False	2.07008	1.9728e-05	0.000513814	2.58296	8.19433e-09	1.45524e-06	1.0101	0.346593	1	1.26036	0.0326284	0.603618	no
Spruce_13754	BT113200	GQ01312_E18	GQ03401_D15	GQ03401_D15.2	PF00195	Chalcone and stilbene synthases, N-terminal domain	UG|Pta|gb|DR093164	Transcribed locus, strongly similar to NP_196897.1 ATCHS/CHS/TT4 (CHALCONE SYNTHASE); naringenin-chalcone synthase [Arabidopsis thaliana]	XP_002303820	chalcone synthase	AT5G13930	TT4 (TRANSPARENT TESTA 4); naringenin-chalcone synthase	True	False	False	False	-1.98965	0.00397929	0.032203	-1.33659	0.0244866	0.11447	-1.18172	0.249725	1	1.25969	0.162919	1	no
Spruce_00593	WS0081_E12	WS0081_E12	WS0081_E12	WS0081_E12.1	NULL	NULL	NULL	NULL	NULL	NULL	NULL	NULL	True	True	False	False	2.41893	0.000722249	0.00818617	2.434	6.21574e-05	0.000864181	1.25157	0.238808	1	1.25937	0.0524213	0.732622	no
Spruce_00987	BT101097	GQ0067_I13	GQ0067_I13	GQ0067_I13.1	PF00125	Core histone H2A/H2B/H3/H4	UG|Pta|gb|DT624347	Transcribed locus, strongly similar to NP_724345.1 His3:CG31613 CG31613-PA [Drosophila melanogaster]	XP_002338397	histone H3	AT5G65360	histone H3	True	True	False	False	-5.4831	7.02465e-06	0.000240282	-4.2239	1.03067e-06	3.88393e-05	-1.0313	0.869246	1	1.25871	0.0216796	0.494936	no
Spruce_00012	BT117585	GQ03904_F05	GQ03904_F05	GQ03904_F05.1	PF06814	Lung seven transmembrane receptor	UG|Pta|gb|CO199602	Transcribed locus, weakly similar to NP_199024.1 unknown protein [Arabidopsis thaliana]	XP_002299422	predicted protein	AT5G42090	LOCATED IN: endomembrane system, integral to membrane; EXPRESSED IN: 24 plant structures; EXPRESSED DURING: 14 growth stages; CONTAINS InterPro DOMAIN/s: Transmembrane receptor, eukaryota (InterPro:IPR009637); BEST Arabidopsis thaliana protein match is: unknown protein (TAIR:AT3G09570.1); Has 303 Blast hits to 300 proteins in 77 species: Archae - 0; Bacteria - 0; Metazoa - 180; Fungi - 10; Plants…	True	True	False	False	-1.88048	0.00660276	0.0482252	-1.80719	0.00701004	0.0401444	1.20943	0.247178	1	1.25847	0.247664	1	no
Spruce_29671	BT102910	GQ03123_H23	GQ0202_P19	GQ0202_P19.1	PF00166	Chaperonin 10 Kd subunit	UG|Pta|gb|DR013575	Transcribed locus, moderately similar to NP_191580.1 chloroplast chaperonin 10, putative [Arabidopsis thaliana]	XP_002326878	predicted protein	AT3G60210	chloroplast chaperonin 10, putative	True	True	False	False	-2.08579	0.00155131	0.0150696	-1.66832	0.00585235	0.0346442	1.00658	0.971398	1	1.25846	0.0688759	0.828262	no
Spruce_28124	BT115652	GQ03703_M23	GQ03703_M23	GQ03703_M23.1	NULL	NULL	UG|Pta|gb|DR120511	Transcribed locus	NULL	NULL	NULL	NULL	False	True	False	False	1.31405	0.134721	0.505189	1.65558	0.000172154	0.00191877	-1.00134	0.895111	1	1.25821	0.239786	1	no
Spruce_01388	BT105172	GQ02819_F24	GQ02819_F24	GQ02819_F24.1	PF01423	LSM domain	UG|Pta|gb|DR016841	Transcribed locus, strongly similar to NP_001078331.1 unknown protein [Arabidopsis thaliana]	XP_002320342	predicted protein	AT3G62840	FUNCTIONS IN: molecular_function unknown; LOCATED IN: small nucleolar ribonucleoprotein complex, nucleus; EXPRESSED IN: 22 plant structures; EXPRESSED DURING: 13 growth stages; CONTAINS InterPro DOMAIN/s: Like-Sm ribonucleoprotein, core (InterPro:IPR001163), Like-Sm ribonucleoprotein, eukaryotic and archaea-type, core (InterPro:IPR006649), Like-Sm ribonucleoprotein-related, core (InterPro:IPR0109…	True	True	False	False	-1.85569	0.000527419	0.00641444	-1.96021	0.0039878	0.0251489	1.32896	0.105421	1	1.2581	0.111136	1	no
Spruce_24386	BT112091	GQ03309_N17	GQ03309_N17	GQ03309_N17.1	NULL	NULL	UG|Pta|gb|DR095052	Transcribed locus	NULL	NULL	NULL	NULL	False	True	False	False	1.02397	0.891498	1	1.69927	3.95287e-05	0.000608822	-1.31921	0.0856934	1	1.25794	0.0750327	0.85617	no
[truncated: 5,605 more rows]

## Sheet: MagnitudeOfResponse
Annotation	Annotation	Annotation	Annotation	Annotation	Annotation	Annotation	Annotation	Annotation	Annotation	Annotation	Annotation	Annotation	Filters	Filters	Filters	Filters	G12 Day7/0	G12 Day7/0	G12 Day7/0	G6 Day7/0	G6 Day7/0	G6 Day7/0	Day0 G12/6	Day0 G12/6	Day0 G12/6	Day7 G12/6	Day7 G12/6	Day7 G12/6
[truncated: 6,625 more rows]
