# Supplementary material for: Potential link between biotic defense activation and recalcitrance to induction of somatic embryogenesis in shoot primordia from adult trees of white spruce (Picea glauca)
Source: BMC Plant Biol. 2013 Aug 12;13:116. doi: 10.1186/1471-2229-13-116 (PMC3765131; doi:10.1186/1471-2229-13-116)
Supplement: Additional file 5 — qPCR primers for reference and candidate gene expression analysis. [file 1471-2229-13-116-S5.xls]

## Sheet: qPCR Primer Sequences
	Candidate genes				Amplicon
	Acronym	Probe	5' Primer	3' Primer	Size
	DHN1	Multiple*	uF2: AGAAGGACGAGGGAAGGCAGGAT	uR4: AAGCGAGAGGTCATTCCTTGTTACGG	234
	PgcwINV1	22616	F2: GGCGGAGTTAATGGCAATGACAC	R1: CCACGATCGAGTGATCAACCAATACTCT	164
	PgPI20a	25680	F1: AACTCCAGGCCTACTGCAACTGC	R1: GCCCACACAGTGAAAGTAAGGACAAGT	119
	PgPI20b	22825	F1: TCAAAGGAGCGATGCCCAACG	R1: AGGAACAGGAGAGCTGGGTGCCAT	72
	PgPrx21	16777	F2: GATGACGCACAAGGGACTGCTTCT	R2: GGATTGTTCTCCGACAGAATAGTGAGAGC	167
	PgPrx52	708	F1: CCTCTTACAGGAACCAGCGGACAGA	R1: ATGTCAAGCTGCATTACTGCCTCCAT	118
	Proline-rich	14715	F1: CCTCCACCTCCACCAGGTCCTATG	R1: AGGAAATGGAGGGCCAGGAGGAGGA	84
	QT-repeat	7925	F2: CAGAGTGGCATGGGTCAAACTCAGAC	R2: CGTAGTCGAATTCGGACTCGAAGTCAGAG	78
	*Refer to additional file 2 for DHN1 probe numbers, along with a summary of DHN1 EST and protein analysis
	Reference genes				Amplicon
	Acronym	UniGene	5' Primer	3' Primer	Size
	EF1α	Psi.6951	F5: GCAGCTGCCAAAAAGAAGTGAATGTT	R5: CCGCCGATCAAGCACCCAATTCT	153
	YLS8	Psi.7532	F4: CCCGTCTACTGTCATGTTTTTCTTCCGC	R1: CTTGGGGGCAATGACCAGACC	172
	ACT2	Psi.6016	F1: GTTTCCTGGTATTGCTGACCGTATGAGC	R1: TGGACGATGGAAGGACCAGATTCA	138
	GAPDH	Psi.2964	F1: AAGGGTCACTAAAAGGCATCCTTGGATA	R1: GCTGTATCCCCACTCATTGTCATACCAA	164
	46630	Psi.16053	F2: CAAATGGAGTTTCAGGTTCCCATGTTCAC	F2: CGAACCCACTCAACTGTATTGTAACCACT	101
	HP	Psi.14556	F2: AGGCTCCTTATGCTTATCATGCTCAATACATG	R1: GGATTGTCTCTGCAATGTTATTTATGTCTTTAGGT	123
	PTSR	Pgl.22858	K1: TGGGAATTGATATAAGTGTTCTTGTGGAGGGTCT	R1: TGCTGCCAAACATAGACAGTTTCATCC	79
	CDC2	Pgl.2968	F1: AGAGTGCTGGGGACACCAAATGAAG	R1: ATCAATTCCTGCTGGCTCAAGACCTG	135
	UBC1	Pgl.6651	F2: AACAGTGGAGTCCTGCTTTGACAATCTC	R2: ATGAGCAATCTCTGGTACAAGAGGATCA	104
