# Supplementary material for: Potential link between biotic defense activation and recalcitrance to induction of somatic embryogenesis in shoot primordia from adult trees of white spruce (Picea glauca)
Source: BMC Plant Biol. 2013 Aug 12;13:116. doi: 10.1186/1471-2229-13-116 (PMC3765131; doi:10.1186/1471-2229-13-116)
Supplement: Additional file 6 — LRE Analyzer database files. [file 1471-2229-13-116-S6.zip]

Archive with 4 entries (4 files):
- Additional file 6-LRE Analyzer Sample Series 1-Ver 0.8.0.exp
- Additional file 6-LRE Analyzer Sample Series 2-Ver 0.8.0.exp
- Additional file 6-LRE Analyzer Amplicon Database.amp
- Additional file 6-LRE Analyzer Optical Calibration-Ver 0.8.0.cal
