# Supplementary material for: Potential link between biotic defense activation and recalcitrance to induction of somatic embryogenesis in shoot primordia from adult trees of white spruce (Picea glauca)
Source: BMC Plant Biol. 2013 Aug 12;13:116. doi: 10.1186/1471-2229-13-116 (PMC3765131; doi:10.1186/1471-2229-13-116)
Supplement: Additional file 7 — Excel summary of the LRE qPCR gene expression analysis. [file 1471-2229-13-116-S7.xls]

## Sheet: Candidate Gene Summary
															G6 Candidate Genes
													Collection	Day	DHN1	SD	7925	SD	708	SD	14715	SD
													G6 Day 0	0	217.182	137.135	204.215	119.986	34.6516	20.5106	534.296	153.191
													G6 Day 3	3	11486.9	3396.98	8377.18	3289.65	28652.6	9820.52	763.189	82.2694
													G6 Day 7	7	32456.6	19739.1	11278.2	1223.16	8019.01	2290.32	4122.7	1443.17
													G6 Day 15	15	22902.7	7139.12	7909.58	229.722	11337.8	8730.35	9892.89	1228.82
													G6 Day 21	21	11411.4	7662.07	9164.47	4912.24	4386.56	526.238	26200.6	6259.61
													G12 Day 0	0	135.429	82.8679	22.6096	16.7932	7.95343	6.26944	442.342	180.655
													G12 Day 3	3	5762.74	1646.01	174.346	52.8223	737.611	119.148	192.291	37.5893
													G12 Day 7	7	7894.25	3749.47	33.2941	15.4372	1000.24	289.073	1377.13	803.433
													G12 Day 15	15	12551.3	2165.01	65.2917	42.8982	865.058	369.78	5885.45	2391.42
													G12 Day 21	21	4910.21	886.333	104.874	127.297	568.29	252.406	12264.2	5215.44
															G12 Candidate Genes
													Collection	Day	25680	SD	22825	SD	16777	SD	22616	SD
													G6 Day 0	0	16.8366	19.7441	4.87799	5.09314	63.0261	20.4385	34.2808	16.3746
													G6 Day 3	3	26287.6	30559.9	9836.74	7813.23	865.171	798.419	2764.49	1414.75
													G6 Day 7	7	4293.6	2585.59	3985.62	3152.43	582.622	474.185	18065.2	10844.5
													G6 Day 15	15	11253.2	2152.49	39841.1	13304.7	3728.1	920.886	35254.7	28068.8
													G6 Day 21	21	82340.2	110303	98907.1	89133.1	9307.07	7369.96	59273	33041
													G12 Day 0	0	154.94	126.729	53.9841	50.8357	178.637	92.3817	8.59866	4.14328
													G12 Day 3	3	126362	20883.4	40644.9	16128.4	13466.3	6089.35	11025.8	8962.21
													G12 Day 7	7	193714	86632.5	157842	63241.6	27115.6	7538.82	122088	69086.6
													G12 Day 15	15	480033	209714	664003	223315	61387	26292.2	102592	89129.8
													G12 Day 21	21	549282	143245	660448	115988	41025.8	4987.34	128190	36249.3

## Sheet: Reference Gene Summary
			Sample Series 1: Reference Genes
			CTAB-LiCl RNA Extraction
									Intra gene vs. intra sample
Intra-group Variance ±CV (n= 5)
Sample Group	EF1α	YLS8	ACT2	GAPDH	46630	HP	PTSR	CDC2	UBC1			Differences in absolute quantities
G6 Day 0	0.175135	0.182455	0.226872	0.185579	0.221915	0.274498	0.212598	0.138197	0.184763				EF1α	YLS8	ACT2	GAPDH	46630	HP	PTSR	CDC2	UBC1
G6 Day 7	0.136736	0.167776	0.147594	0.117734	0.0980283	0.103973	0.0654306	0.135798	0.0840845			Sample Series 1	394824	16079.9	95397.8	92706.3	5062.06	2322.27	3199.98	9815.27	34093
G12 Day 0	0.300549	0.244519	0.343461	0.295214	0.361995	0.32412	0.277702	0.34587	0.419733			Sample Series 2	704384	27703.7	99890.7	179604	4292.36	5725.63	9536.49	12666.7	136839
G12 Day 7	0.216877	0.181819	0.0928521	0.138057	0.185124	0.265748	0.201588	0.247134	0.190824			Difference:	-0.439476	-0.419576	-0.0449783	-0.48383	0.17932	-0.594407	-0.664449	-0.225112	-0.750854
Average ±CV:	0.207324	0.194142	0.202695	0.184146	0.216765	0.242085	0.18933	0.21675	0.219851			Average:	-0.336564
Overall Av.:	0.208121		`
*n = 5; **CV = (standard deviation/average) x 100%
Transcripts per 10 ng RNA
Inter-group Variance
Sample Group	EF1α	YLS8	ACT2	GAPDH	46630	HP	PTSR	CDC2	UBC1
G6 Day 0	443653	15856.9	108770	109877	6025.42	2179.14	2637.19	14921.7	18631.7
G6 Day 7	376186	16586.2	85274.8	88296.4	4615.82	2620.47	3868.42	7059.25	47019.1
G12 Day 0	365326	14059.6	93538.5	88350.6	4655.78	1918.27	2373.41	11585.4	16345.5
G12 Day 7	394131	17817	94008.2	84301.4	4951.24	2571.22	3920.91	5694.68	54375.8
Average:	394824	16079.9	95397.8	92706.3	5062.06	2322.27	3199.98	9815.27	34093
±CV:	0.0877653	0.0977074	0.102469	0.125159	0.130269	0.14381	0.253011	0.431384	0.569893
*n = 5; **CV = (standard deviation/average) x 100%
	CV is reflective of the stability of gene expression in this experimental system
			Sample Series 2: Reference Genes
			Qiagen RNeasy Plant Mini Kit RNA Extraction
Intra-group Variance ±CV (n= 3)
Sample Group*	EF1α	YLS8	ACT2	GAPDH	46630	HP	PTSR	CDC2	UBC1
G6 Day 3	0.177112	0.121898	0.0952903	0.2197	0.106596	0.0411825	0.148786	0.102191	0.0397192
G6 Day 15	0.115219	0.0593936	0.101058	0.103056	0.250773	0.278267	0.265354	0.250212	0.330355
G6 Day 21	0.23419	0.0656633	0.0635222	0.153977	0.174629	0.0856618	0.152708	0.023054	0.150396
G12 Day 3	0.117241	0.125418	0.207689	0.181133	0.21999	0.117879	0.0966463	0.137542	0.187418
G12 Day 15	0.307418	0.202908	0.513014	0.284169	0.167852	0.362566	0.358432	0.189047	0.264542
G12 Day 21	0.23419	0.113024	0.228337	0.223704	0.386203	0.0654005	0.0360208	0.145707	0.192343
Average ±CV:	0.197562	0.114717	0.201485	0.19429	0.217674	0.158493	0.176325	0.141292	0.194129
Overall Av.:	0.17733
*n = 3; **CV = (standard deviation/average) x 100%
Transcripts per 10 ng RNA
Inter-group Variance
Sample Group*	EF1α	YLS8	ACT2	GAPDH	46630	HP	PTSR	CDC2	UBC1
G6 Day 3	709271	29741	86352.9	237666	3751.71	7227.16	14251.7	15828.6	144671
G6 Day 15	717311	23585.8	103817	177194	3788.98	6290.88	11533.7	11651.9	154399
G6 Day 21	780609	27384.4	118119	175644	5707.89	4950.81	6931.7	11108.5	120291
G12 Day 3	734915	28930.3	92438.8	188054	3337.62	6186.6	10302.6	13380.8	136541
G12 Day 15	654472	29269.2	98570.2	163394	4656.24	5760.36	8466.05	12698.4	139204
G12 Day 21	629726	27311.7	100046	135673	4511.71	3937.94	5733.22	11332	125930
Average:	704384	27703.7	99890.7	179604	4292.36	5725.63	9536.49	12666.7	136839
±CV:	0.077755	0.0812263	0.108587	0.187277	0.198818	0.200418	0.328949	0.140107	0.0905822
*n = 3; **CV = (standard deviation/average) x 100%

## Sheet: S1-EF1a F5R5
Name:	EF1a F5R5			Amplicon Size:	153		Emax fixed to 100%
OCF:	135000		Min Fc:	250000		Fo Threshold:	0.06
	Sample	No/5ng	No/10ng
	G6 Day 0
	364	265130			364	265130			EF1α Expression							Intra-Group
	366	162783			366	162783			Sample Group	Rep1	Rep2	Rep3	Rep4	Rep5	Average	±CV
	367	223676			367	223676			G6 Day 0	530260	325567	447352	491484	423604	443653	0.175135
	368	245742			368	245742			G6 Day 7	377111	308290	400322	444895	350314	376186	0.136736
	369	211802			369	211802			G12 Day 0	270164	541978	322320	294262	397907	365326	0.300549
	Av. Replicate No:	221827	443653		370	135082			G12 Day 7	445974	433768	485228	303490	302193	394131	0.216877
	Av. Replicate No CV:	0.175135			371	270989								Inter-Group ±CV:	0.0877653
	G12 Day 0				371 RNA	0			*CV = (standard deviation/average) x 100%
	370	135082			372	161160
	371	270989			372 RNA	0
	372	161160			373	147131
	373	147131			374	198953
	374	198953			413	188556
	Av. Replicate No:	182663	365326		414	154145
	Av. Replicate No CV:	0.300549			415	222987
	G6 Day 7				416	216884
	413	188556			417	242614
	414	154145			418	200161
	418	200161			419	222448
	419	222448			420	175157
	420	175157			421	151745
	Av. Replicate No:	188093	376186		422	151096
	Av. Replicate No CV:	0.136736			NTC	0
	G12 Day 7
	415	222987
	416	216884
	417	242614
	421	151745
	422	151096
	Av. Replicate No:	197065	394131
	Av. Replicate No CV:	0.216877
	Av. Rep CV:	0.207324
	Av. Sample No:	197412	394824
	Av. Sample CV:	0.0877653

## Sheet: S1-YLS8 F4R1
Name:	YLS8 F4R1			Amplicon Size:	172		Emax fixed to 100%
OCF:	135000		Min Fc:	250000		Fo Threshold:	0.06
	Sample	No/5ng	No/10ng
	G6 Day 0
	364	8107.86			364	8107.86
	366	5427.87			366	5427.87
	367	8299.15			367	8299.15
	368	8752.22			368	8752.22
	369	9055.08			369	9055.08
	Av. Replicate No:	7928.44	15856.9		370	4885.49
	Av. Replicate No CV:	0.182455			371	9371.2
	G12 Day 0				372	8023.37
	370	4885.49			373	6288.65
	371	9371.2			373 RNA	0
	372	8023.37			374	6580.28
	373	6288.65			374 RNA	0
	374	6580.28			413	8979.4
	Av. Replicate No:	7029.8	14059.6		414	6112.17
	Av. Replicate No CV:	0.244519			415	9807.27
	G6 Day 7				416	10076.2
	413	8979.4			417	10360.5
	414	6112.17			418	7878.63
	418	7878.63			419	8736.53
	419	8736.53			420	9758.65
	420	9758.65			421	7038.3
	Av. Replicate No:	8293.08	16586.2		422	7260.23
	Av. Replicate No CV:	0.167776			NTC	0
	G12 Day 7
	415	9807.27
	416	10076.2
	417	10360.5
	421	7038.3
	422	7260.23
	Av. Replicate No:	8908.52	17817
	Av. Replicate No CV:	0.181819
	Av. Rep CV:	0.194142
	Av. Sample No:	8039.96	16079.9
	Av. Sample CV:	0.0977074

## Sheet: S1-ACT2 F1R1
Name:	ACT2 F1R1			Amplicon Size:	138		Emax fixed to 100%
OCF:	135000		Min Fc:	250000		Fo Threshold:	0.06
	Sample	No/5ng	No/10ng
	G6 Day 0
	364	69995.5			364	69995.5
	366	36933			364 RNA	0
	367	48697.8			366	36933
	368	58112.4			366 RNA	0
	369	58185.8			367	48697.8
	Av. Replicate No:	54384.9	108770		368	58112.4
	Av. Replicate No CV:	0.226872			369	58185.8
	G12 Day 0				370	27569.2
	370	27569.2			371	68769.9
	371	68769.9			372	56663.1
	372	56663.1			373	39715
	373	39715			374	41129
	374	41129			413	39640.7
	Av. Replicate No:	46769.2	93538.5		414	33677.2
	Av. Replicate No CV:	0.343461			415	43522.5
	G6 Day 7				416	52138.2
	413	39640.7			417	50514.1
	414	33677.2			418	42965
	418	42965			419	47610.3
	419	47610.3			420	49293.8
	420	49293.8			421	46879.1
	Av. Replicate No:	42637.4	85274.8		422	41966.5
	Av. Replicate No CV:	0.147594			NTC	0
	G12 Day 7
	415	43522.5
	416	52138.2
	417	50514.1
	421	46879.1
	422	41966.5
	Av. Replicate No:	47004.1	94008.2
	Av. Replicate No CV:	0.0928521
	Av. Rep CV:	0.202695
	Av. Sample No:	47698.9	95397.8
	Av. Sample CV:	0.102469

## Sheet: S1-GAPDH F1R1
Name:	GAPDH F1R1			Amplicon Size:	101		Emax fixed to 100%
OCF:	135000		Min Fc:	250000		Fo Threshold:	0.06
	Sample	No/5ng	No/10ng
	G6 Day 0
	364	62486
	366	40131.9				Sample	No
	367	53007.7				364	62486
	368	66375.5				366	40131.9
	369	52691				367	53007.7
	Av. Replicate No:	54938.4	109877			367 RNA	0
	Av. Replicate No CV:	0.185579				368	66375.5
	G12 Day 0					369	52691
	370	30464.5				369 RNA	0
	371	63690				370	30464.5
	372	50131.6				371	63690
	373	36444.6				372	50131.6
	374	40145.6				373	36444.6
	Av. Replicate No:	44175.3	88350.6			374	40145.6
	Av. Replicate No CV:	0.295214				413	47599.5
	G6 Day 7					414	36897.2
	413	47599.5				415	49923.4
	414	36897.2				416	38036.5
	418	45946.2				417	46897.5
	419	40770.6				418	45946.2
	420	49527.4				419	40770.6
	Av. Replicate No:	44148.2	88296.4			420	49527.4
	Av. Replicate No CV:	0.117734				421	38303.8
	G12 Day 7					422	37592.2
	415	49923.4				NTC	2.19153
	416	38036.5
	417	46897.5
	421	38303.8
	422	37592.2
	Av. Replicate No:	42150.7	84301.4
	Av. Replicate No CV:	0.138057
	Av. Rep CV:	0.184146
	Av. Sample No:	46353.1	92706.3
	Av. Sample CV:	0.125159

## Sheet: S1-46630 F2R2
Name:	46630 F2R2			Amplicon Size:	101		Emax fixed to 100%
OCF:	135000		Min Fc:	250000		Fo Threshold:	0.06
	Sample	No/5ng	No/10ng
	G6 Day 0					Sample	No
	364	3430.66				364	3430.66
	366	1957.39				364R	0
	367	2732.58				366	1957.39
	368	3463.1				366 RNA	0
	369	3479.83				367	2732.58
	Av. Replicate No:	3012.71	6025.42			368	3463.1
	Av. Replicate No CV:	0.221915				369	3479.83
	G12 Day 0					370	1538.28
	370	1538.28				371	3684.74
	371	3684.74				372	2345.36
	372	2345.36				373	1715.63
	373	1715.63				374	2355.43
	374	2355.43				413	2285.71
	Av. Replicate No:	2327.89	4655.78			414	1973.62
	Av. Replicate No CV:	0.361995				415	2953.9
	G6 Day 7					416	2690.62
	413	2285.71				417	2761.04
	414	1973.62				418	2285.96
	418	2285.96				419	2396.12
	419	2396.12				420	2598.14
	420	2598.14				421	2035.14
	Av. Replicate No:	2307.91	4615.82			422	1937.4
	Av. Replicate No CV:	0.0980283				NTC	0
	G12 Day 7
	415	2953.9
	416	2690.62
	417	2761.04
	421	2035.14
	422	1937.4
	Av. Replicate No:	2475.62	4951.24
	Av. Replicate No CV:	0.185124
	Av. Rep CV:	0.216765
	Av. Sample No:	2531.03	5062.06
	Av. Sample CV:	0.130269

## Sheet: S1-HP F2R1
Name:	HP F2R1			Amplicon Size:	123		Emax fixed to 100%
OCF:	135000		Min Fc:	250000		Fo Threshold:	0.06
	Sample	No/5ng	No/10ng
	G6 Day 0
	364	1504.11			364	1504.11
	366	840.775			366	840.775
	367	771.19			367	771.19
	368	1091.55			368	1091.55
	369	1240.22			369	1240.22
	Av. Replicate No:	1089.57	2179.14		370	512.033
	Av. Replicate No CV:	0.274498			371	1330.89
	G12 Day 0				371 RNA	0
	370	512.033			372	1154.37
	371	1330.89			372 RNA	0
	372	1154.37			373	859.378
	373	859.378			374	939.015
	374	939.015			413	1247.84
	Av. Replicate No:	959.137	1918.27		414	1161.59
	Av. Replicate No CV:	0.32412			415	1454.4
	G6 Day 7				416	1732.21
	413	1247.84			417	1327.88
	414	1161.59			418	1238.07
	418	1238.07			419	1413.51
	419	1413.51			420	1490.15
	420	1490.15			421	854.528
	Av. Replicate No:	1310.23	2620.47		422	1059.04
	Av. Replicate No CV:	0.103973			NTC	0
	G12 Day 7
	415	1454.4
	416	1732.21
	417	1327.88
	421	854.528
	422	1059.04
	Av. Replicate No:	1285.61	2571.22
	Av. Replicate No CV:	0.265748
	Av. Rep CV:	0.242085
	Av. Sample No:	1161.14	2322.27
	Av. Sample CV:	0.14381

## Sheet: S1-PTSR K1R1 
Name:	PTSR K1R1			Amplicon Size:	79		Emax fixed to 100%
OCF:	135000		Min Fc:	250000		Fo Threshold:	0.06
	Sample	No/5ng	No/10ng
	G6 Day 0
	364	1606.71			364	1606.71
	366	938.558			366	938.558
	367	1112.56			367	1112.56
	368	1473.01			368	1473.01
	369	1462.14			369	1462.14
	Av. Replicate No:	1318.6	2637.19		369 RNA	0
	Av. Replicate No CV:	0.212598			370	785.529
	G12 Day 0				370 RNA	0
	370	785.529			371	1681.05
	371	1681.05			372	1253.93
	372	1253.93			373	1030
	373	1030			374	1183
	374	1183			413	1898.1
	Av. Replicate No:	1186.7	2373.41		414	1795.68
	Av. Replicate No CV:	0.277702			415	2142.28
	G6 Day 7				416	2221.65
	413	1898.1			417	2354.98
	414	1795.68			418	1853.27
	418	1853.27			419	2108.69
	419	2108.69			420	2015.31
	420	2015.31			421	1634.03
	Av. Replicate No:	1934.21	3868.42		422	1449.32
	Av. Replicate No CV:	0.0654306			NTC	0
	G12 Day 7
	415	2142.28
	416	2221.65
	417	2354.98
	421	1634.03
	422	1449.32
	Av. Replicate No:	1960.45	3920.91
	Av. Replicate No CV:	0.201588
	Av. Rep CV:	0.18933
	Av. Sample No:	1599.99	3199.98
	Av. Sample CV:	0.253011

## Sheet: S1-CDC2 PICEA F1R1
Name:	CDC2 PICEA F1R1			Amplicon Size:	135		Emax fixed to 100%
OCF:	135000		Min Fc:	250000		Fo Threshold:	0.06
	Sample	No/5ng	No/10ng
	G6 Day 0
	364	8362.02			364	8362.02
	366	5958.95			366	5958.95
	367	6983.89			367	6983.89
	368	8433.5			368	8433.5
	369	7565.91			369	7565.91
	Av. Replicate No:	7460.85	14921.7		370	3689.06
	Av. Replicate No CV:	0.138197			371	8813.88
	G12 Day 0				372	6605.46
	370	3689.06			373	4511.49
	371	8813.88			373 RNA	0
	372	6605.46			374	5343.7
	373	4511.49			374 RNA	0
	374	5343.7			413	3460.37
	Av. Replicate No:	5792.72	11585.4		414	2905.11
	Av. Replicate No CV:	0.34587			415	3012.46
	G6 Day 7				416	3160.64
	413	3460.37			417	3319.96
	414	2905.11			418	3284.85
	418	3284.85			419	3889.85
	419	3889.85			420	4107.96
	420	4107.96			421	3139.8
	Av. Replicate No:	3529.63	7059.25		422	1603.84
	Av. Replicate No CV:	0.135798			NTC	0
	G12 Day 7
	415	3012.46
	416	3160.64
	417	3319.96
	421	3139.8
	422	1603.84
	Av. Replicate No:	2847.34	5694.68
	Av. Replicate No CV:	0.247134
	Av. Rep CV:	0.21675
	Av. Sample No:	4907.63	9815.27
	Av. Sample CV:	0.431384

[truncated: 26 more sheets: S1-UBC1 F2R2, S1-DHN1, S1-PgcwINV1, S1-PgPrx21, S1-PgPI20a, S1-PgPI20b, S1-PgPrx52, S1-Proline rich, S1-QT repeat, S2-EF1a F5R5, S2-YLS8 F4R1, S2-ACT2 F1R1, S2-GAPDH F1R1, S2-46630 F2R2, S2-HP F2R1, S2-PTSR K1R1, S2-CDC2 PICEA F1R1, S2-UBC1 F2R2, S2-DHN1, S2-PgcwINV1 …]
